# Supplementary material for: Associations between SNPs and vegetation indices: unraveling molecular insights for enhanced cultivation of tea plant (Camellia sinensis (L.) O. Kuntze)
Source: PeerJ. 2024 Jul 18;12:e17689. doi: 10.7717/peerj.17689 (PMC11636977; doi:10.7717/peerj.17689)
Supplement: Data S2 — Using a Ci-710s Miniature Leaf Spectrometer (CID Bio-Science, USA), the leaf spectral reflectance in the 350–1100 nm region was measured, and 31 VIs were calculated. Five technical replications of each 33 genotypes were used to measure the reflectance in the middle of each leaf, next to the primary vehicle between 11:00 and 14:00. [file peerj-12-17689-s002.xlsx]

## Sheet: Phenotype
								PM01								PM02
nr.	Sample Name	Tube number	Accession name	Ploidy level	Breeding status	Origin	Source	TM337	TM337	TM343	TM343	TM447	TM447	TM514	TM514	TM341	TM341	TM352	TM352	TM415	TM415	TM589	TM589	ID	POP
1	Tea_001	1	3574	diploid	mutant form	ɣ-mutant	Sochi field collection	135	141	46	46	147	147	255	255	186	194	105	105	248	248	97	97	3574	1	1	0	0	1	0	0	1	0	0	1	1	1	0	0	1	0	1	0	1	0	0	1	0	1
2	Tea_002	2	507	diploid	mutant form	ɣ-mutant	Sochi field collection	123	156	46	46	148	148	255	255	186	186	105	105	247	247	246	246	507	1	1	0	0	1	0	0	1	0	1	1	0	0	0	0	1	0	1	1	0	0	1	1	1	0
3	Tea_003	3	Karatum	aneuploid	cultivar	Sport mutation	Sochi field collection	135	156	46	46	148	148	255	255	186	186	105	111	244	248	213	249	Karatum	1	1	0	1	1	0	0	1	0	0	1	1	1	0	1	1	0	1	0	1	0	0	0	1	1
4	Tea_004	4	1467	aneuploid	mutant form	ɣ-mutant	Sochi field collection	135	135	46	46	153	153	255	255	194	194	111	111	247	247	213	213	1467	1	1	1	0	1	0	0	1	0	1	1	0	1	0	1	1	0	1	0	0	0	0	1	0	1
5	Tea_005	5	502	diploid	mutant form	ɣ-mutant ofKolkhida	Sochi field collection	135	153	46	46	153	153	255	255	194	194	105	111	247	247	218	238	502	1	1	0	0	1	0	0	1	0	0	1	0	1	0	0	1	0	1	0	0	0	0	1	1	0
6	Tea_006	6	527	diploid	mutant form	ɣ-mutant	Sochi field collection	135	138	46	46	138	208	255	255	186	194	105	111	246	248	218	218	527	1	1	1	0	1	0	0	1	0	1	1	0	1	0	1	1	0	1	0	1	0	0	0	0	0
7	Tea_007	7	Kubanskii	triploid	cultivar	Sport mutation	Sochi field collection	141	156	-9	-9	149	149	255	255	189	194	105	111	247	247	213	223	Kubanskii	1	1	0	1	1	0	0	1	1	1	1	0	1	0	0	1	0	0	1	1	0	0	0	0	1
8	Tea_008	8	582	diploid	mutant form	ɣ-mutant ofQimen	Sochi field collection	135	135	46	46	154	154	255	255	186	194	105	111	247	247	208	208	582	1	1	0	1	1	0	0	1	0	1	0	0	1	1	1	0	0	1	0	0	0	0	0	0	0
9	Tea_009	9	Kolkhida	diploid	cultivar	Clonal selection	Sochi field collection	135	135	46	46	148	148	255	255	194	194	105	111	248	248	223	249	Kolkhida	1	1	0	0	1	0	0	1	0	1	1	0	1	0	1	1	0	1	0	0	0	0	1	0	0
10	Tea_010	10	1292	triploid	mutant form	ɣ-mutant	Sochi field collection	135	141	46	46	148	148	255	255	194	194	105	111	247	247	213	213	1292	1	1	0	0	1	0	0	1	0	1	0	0	1	0	1	1	0	1	0	1	0	1	1	0	0
11	Tea_011	11	2264	aneuploid	mutant form	ɣ-mutant	Sochi field collection	135	141	46	46	147	154	255	255	186	194	105	105	248	248	249	249	2264	1	1	0	0	1	0	0	1	0	1	1	0	1	0	0	1	0	1	0	0	1	0	1	0	1
12	Tea_012	12	3509	triploid	mutant form	ɣ-mutant	Sochi field collection	129	135	51	80	147	147	255	255	186	186	105	105	248	248	123	249	3509	1	1	1	0	0	0	0	1	0	1	1	0	0	1	0	1	0	1	0	0	1	1	1	0	1
13	Tea_013	13	3986	diploid	mutant form	ɣ-mutant	Sochi field collection	135	135	80	80	154	154	255	255	-9	-9	86	95	247	247	208	246	3986	1	1	0	1	1	0	0	1	0	1	1	0	0	0	0	1	0	1	0	0	0	0	0	1	0
14	Tea_014	14	3823	aneuploid	mutant form	ɣ-mutant	Sochi field collection	135	138	46	46	138	138	255	255	186	186	105	111	248	248	213	213
15	Tea_015	15	3180	aneuploid	mutant form	ɣ-mutant	Sochi field collection	135	135	46	46	-9	-9	255	255	186	194	105	111	248	248	213	249
16	Tea_016	16	1018	diploid	mutant form	ɣ-mutant	Sochi field collection	129	135	46	46	-9	-9	255	255	186	186	105	105	248	248	223	249	1018	1	1	1	0	0	0	0	1	0	1	1	0	0	1	0	1	0	1	0	1	0	0	1	0	0
17	Tea_017	17	855	diploid	mutant form	ɣ-mutant	Sochi field collection	135	135	63	68	148	148	255	272	194	194	105	111	246	248	213	213	855	1	1	0	1	0	0	0	1	1	1	1	0	0	1	0	0	0	1	0	0	0	0	1	0	0
18	Tea_018	18	619	tetraploid	mutant form	ɣ-mutant	Sochi field collection	135	135	46	66	154	154	255	255	186	186	105	111	248	248	208	249	619	1	1	0	0	1	0	0	1	0	1	0	0	1	0	0	1	0	0	0	0	0	0	1	0	0
19	Tea_019	19	321	triploid	mutant form	ɣ-mutant	Sochi field collection	135	138	46	80	148	148	255	255	186	194	105	111	248	248	249	249	321	1	1	0	0	1	0	0	1	0	0	1	0	0	0	1	1	0	1	0	0	0	0	1	0	1
20	Tea_020	20	Sochi	diploid	cultivar	clonal selection	Sochi field collection	135	138	46	46	148	150	255	255	186	190	105	111	245	245	213	233	Sochi	1	1	0	0	1	1	0	1	0	0	1	0	1	1	0	1	0	1	0	0	0	0	1	0	1
21	Tea_021	21	Quimen	diploid	cultivar	clonal selection	Sochi field collection	138	156	46	46	154	154	255	255	186	186	105	111	248	248	208	213
22	Tea_022	22	Quimen pH tolerant 1	diploid	breeding line	clonal selection	Sochi field collection	138	138	46	46	154	154	255	255	186	194	111	117	244	248	213	233
23	Tea_023	23	Quimen pH tolerant 3	diploid	breeding line	clonal selection	Sochi field collection	138	156	46	46	148	148	255	255	190	194	105	111	244	248	211	233
24	Tea_024	24	Georgian population	diploid	breeding line	clonal selection	Sochi field collection	135	141	46	70	154	154	255	255	186	189	105	117	244	247	218	218
25	Tea_025	25	Quimen	diploid	cultivar	clonal selection	Tuapse field collection	135	138	46	46	154	154	255	255	194	194	105	105	244	247	208	233
26	Tea_026	26	Mediumleaf	diploid	breeding line	clonal selection	Tuapse field collection	135	138	46	51	147	148	255	255	186	189	105	111	244	248	208	228
27	Tea_027	27	Gruzinskii 7	diploid	cultivar	controlled hybridization	Tuapse field collection	135	138	46	80	123	147	261	261	194	196	105	111	244	248	249	249
28	Tea_028	28	Gruzinskii 8	diploid	cultivar	controlled hybridization	Tuapse field collection	129	135	46	46	154	154	255	255	186	194	105	111	244	247	208	249
29	Tea_029	29	Krasnodarskii 1	diploid	cultivar	clonal selection	Tuapse field collection	135	135	46	80	154	154	255	255	186	194	105	111	248	248	208	249
30	Tea_030	30	Krasnodarskii 2	diploid	cultivar	clonal selection	Tuapse field collection	135	135	46	46	154	154	255	255	-9	-9	86	95	248	248	208	228
31	Tea_031	31	Krasnodarskii 3	diploid	cultivar	clonal selection	Tuapse field collection	135	165	46	46	148	148	255	255	186	194	105	105	249	253	208	208
32	Tea_032	32	Leftraw	diploid	breeding line	unknown	Tuapse field collection	127	141	46	46	154	154	255	255	186	194	111	111	247	247	208	218
33	Tea_033	33	Quimen pH tolerant 2	diploid	breeding line	clonal selection	Sochi field collection	135	135	46	80	154	154	255	255	190	190	111	111	247	266	208	213
34	Tea_034	34	Quimen pH tolerant	diploid	breeding line	clonal selection	Sochi field collection	135	138	46	80	154	154	255	261	194	194	111	111	248	248	208	213
35	Tea_035	35	Zmeyka clone	diploid	breeding line	clonal selection	Sochi field collection	135	138	46	46	154	154	255	255	186	186	105	111	247	247	213	218
36	Tea_036	36	Gruzinskii79-79	diploid	cultivar	controlled hybridization	Sochi field collection	135	135	46	103	148	154	255	255	189	190	111	111	244	247	208	228
37	Tea_037	37	121	diploid	breeding line	clonal selection	Sochi field collection	135	135	46	46	148	150	255	255	186	194	105	111	248	248	213	233	121	1	1	1	0	1	0	0	1	0	1	1	0	1	0	1	1	0	1	0	1	0	0	1	1	1
38	Tea_038	38	19	diploid	breeding line	clonal selection	Sochi field collection	135	156	46	46	154	154	256	256	186	194	105	105	248	248	213	249	19	1	1	1	0	1	0	0	1	1	1	1	1	1	0	0	1	0	1	0	1	0	0	1	1	1
39	Tea_039	39	36	diploid	breeding line	clonal selection	Sochi field collection	135	177	47	103	148	148	255	255	194	194	111	117	244	248	244	249	36	1	1	0	1	1	0	0	1	0	1	0	1	1	0	0	1	1	0	0	1	0	0	0	1	0
40	Tea_040	40	50	triploid	breeding line	clonal selection	Sochi field collection	135	156	46	46	154	154	255	255	194	194	105	111	244	244	208	213	50	1	1	0	0	0	0	0	1	0	0	1	0	0	1	0	1	0	1	0	1	0	0	1	1	0
41	Tea_041	41	52		breeding line	unknown	Sochi field collection	129	138	46	46	148	148	255	255	194	194	105	111	240	248	213	213
42	Tea_042	42	53	aneuploid	breeding line	clonal selection	Sochi field collection	129	138	46	63	148	154	255	255	194	194	105	111	240	248	213	213	53	1	1	1	0	1	0	0	1	0	1	1	1	1	0	0	1	0	1	0	1	0	1	0	0	1
43	Tea_043	43	55		breeding line	unknown	Sochi field collection	135	135	46	80	154	154	255	255	186	194	111	111	248	248	218	218
44	Tea_044	44	56	triploid	breeding line	clonal selection	Sochi field collection	135	177	46	46	154	154	255	255	194	194	105	111	248	248	213	213	56	1	1	0	1	1	0	0	1	0	1	1	1	1	0	0	1	0	1	0	1	0	0	0	0	1
45	Tea_045	45	57	diploid	breeding line	clonal selection	Sochi field collection	135	177	46	46	148	154	255	255	194	194	111	117	244	248	223	223	57	1	1	1	0	1	0	0	1	1	1	1	1	1	0	1	1	0	1	0	1	0	0	0	0	1
46	Tea_046	46	62	aneuploid	breeding line	clonal selection	Sochi field collection	129	135	46	80	154	154	255	255	183	186	111	111	248	248	-9	-9	62	1	1	0	1	1	0	0	1	0	1	1	1	1	0	0	1	0	1	0	1	0	0	0	0	1
47	Tea_047	47	69	diploid	breeding line	clonal selection	Sochi field collection	135	156	80	80	148	148	255	255	186	186	105	105	248	248	218	218	69	1	1	0	1	1	0	0	1	0	0	1	0	1	0	0	1	0	1	0	0	0	0	0	0	0
48	Tea_048	48	125	diploid	breeding line	clonal selection	Sochi field collection	135	156	46	46	148	148	255	255	186	194	111	117	248	248	228	249	125	1	1	0	1	1	0	0	1	0	0	1	1	1	0	1	1	0	1	0	0	0	0	1	0	0
49	Tea_049	49	Gruzinskii 15	diploid	cultivar	controlled hybridization	Sochi field collection	135	135	46	80	149	154	242	255	194	196	111	111	244	248	213	233
50	Tea_050	50	13-02	diploid	breeding line	free pollination hybrid	Sochi field collection	127	135	46	46	154	154	255	255	183	194	111	111	240	240	208	213
51	Tea_051	51	13-06	diploid	breeding line	free pollination hybrid	Sochi field collection	135	183	46	46	154	154	255	255	186	189	111	117	247	248	208	208
52	Tea_052	52	13-13	diploid	breeding line	free pollination hybrid	Sochi field collection	135	138	46	46	147	147	255	255	194	194	105	111	247	248	208	213
53	Tea_053	53	13-01	diploid	breeding line	free pollination hybrid	Sochi field collection	127	135	46	80	154	154	255	255	183	194	111	111	240	240	208	213
54	Tea_054	54	13-04	diploid	breeding line	free pollination hybrid	Sochi field collection	135	138	46	46	148	148	255	255	194	194	105	111	248	249	208	228
55	Tea_055	55	13-30	diploid	breeding line	free pollination hybrid	Sochi field collection	135	156	46	80	154	154	255	255	189	194	111	117	244	247	208	208
56	Tea_056	56	13-31	diploid	breeding line	free pollination hybrid	Sochi field collection	138	141	46	46	153	153	255	255	189	194	105	111	247	247	208	213
57	Tea_057	57	13-29	diploid	breeding line	free pollination hybrid	Sochi field collection	135	135	46	46	148	148	255	255	186	186	105	111	244	248	208	218
58	Tea_058	58	13-11	diploid	breeding line	free pollination hybrid	Sochi field collection	135	141	46	46	154	154	255	255	194	199	111	111	244	251	208	228
59	Tea_059	59	13-15	diploid	breeding line	free pollination hybrid	Sochi field collection	127	129	46	46	154	154	255	255	196	196	111	111	246	249	208	228
60	Tea_060	60	13-03	diploid	breeding line	free pollination hybrid	Sochi field collection	135	141	46	46	154	154	255	275	186	191	95	95	247	247	97	97
61	Tea_061	61	13-18	diploid	breeding line	free pollination hybrid	Sochi field collection	141	144	46	46	154	154	255	255	186	189	105	111	248	248	-9	-9
62	Tea_062	62	13-26	diploid	breeding line	free pollination hybrid	Sochi field collection	135	141	46	80	154	154	255	255	194	199	105	111	244	247	208	213
63	Tea_063	63	13-05	diploid	breeding line	free pollination hybrid	Sochi field collection	135	135	46	63	148	148	255	255	194	194	111	111	247	251	208	208
64	Tea_064	64	13-14	diploid	breeding line	free pollination hybrid	Sochi field collection	135	138	46	46	138	138	255	255	189	194	105	111	244	247	-9	-9
65	Tea_065	65	13-22	diploid	breeding line	free pollination hybrid	Sochi field collection	129	153	46	46	149	149	255	255	186	186	111	117	247	247	208	218
66	Tea_066	66	13-23	diploid	breeding line	free pollination hybrid	Sochi field collection	127	135	46	46	154	154	255	255	186	194	105	111	247	247	-9	-9
67	Tea_067	67	13-24	diploid	breeding line	free pollination hybrid	Sochi field collection	135	135	46	63	148	148	255	255	194	194	111	111	247	251	208	228
68	Tea_068	68	13-25	diploid	breeding line	free pollination hybrid	Sochi field collection	135	138	46	46	154	154	255	255	186	190	105	105	247	247	208	218
69	Tea_069	69	13-17	diploid	breeding line	free pollination hybrid	Sochi field collection	135	135	46	46	154	154	255	255	186	194	111	111	247	249	208	228
70	Tea_070	70	13-27	diploid	breeding line	free pollination hybrid	Sochi field collection	133	138	46	80	154	154	255	255	-9	-9	95	108	244	247	213	218
71	Tea_071	71	13-16	diploid	breeding line	free pollination hybrid	Sochi field collection	153	183	46	46	154	154	255	255	194	194	105	111	246	248	218	218
72	Tea_072	72	13-09	diploid	breeding line	free pollination hybrid	Sochi field collection	138	138	46	46	154	154	255	255	189	194	111	117	247	247	213	218
73	Tea_073	73	13-20	diploid	breeding line	free pollination hybrid	Sochi field collection	135	135	46	46	148	148	255	255	194	194	111	111	247	251	208	208
74	Tea_074	74	13-08	diploid	breeding line	free pollination hybrid	Sochi field collection	141	141	46	75	154	154	255	255	186	194	105	105	246	247	208	213
75	Tea_075	75	13-32	diploid	breeding line	free pollination hybrid	Sochi field collection	138	138	46	46	148	148	255	255	194	194	105	105	248	260	211	211
76	Tea_076	76	13-21	diploid	breeding line	free pollination hybrid	Sochi field collection	135	141	46	46	153	153	255	255	194	199	111	111	244	244	208	218
77	Tea_077	77	13-28	diploid	breeding line	free pollination hybrid	Sochi field collection	135	156	46	46	148	149	255	255	194	194	111	117	247	253	213	233
78	Tea_078	78	13-12	diploid	breeding line	free pollination hybrid	Sochi field collection	153	153	46	46	148	148	255	255	191	191	86	95	249	249	208	228
79	Tea_079	79	13-19	diploid	breeding line	free pollination hybrid	Sochi field collection	135	138	46	46	148	148	255	255	189	189	105	105	247	247	208	228
80	Tea_080	80	13-10	diploid	breeding line	free pollination hybrid	Sochi field collection	135	138	46	66	154	154	255	255	186	190	105	105	247	248	208	218
81	Tea_081	81	13-07	diploid	breeding line	free pollination hybrid	Sochi field collection	135	141	46	46	153	153	255	255	194	199	111	111	244	244	208	218
82	Tea_082	82	157	unknown	breeding line	unknown	Sochi field collection	135	135	46	46	148	154	255	255	186	194	105	111	248	248	249	249
83	Tea_084	84	501	triploid	mutant form	ɣ-mutant	Sochi field collection	135	135	46	46	148	148	255	255	186	186	111	117	247	250	246	246	501	1	1	0	0	1	0	0	1	0	1	1	1	1	0	1	1	0	1	0	0	0	0	0	0	1
84	Tea_086	86	1326	triploid	mutant form	ɣ-mutant	Sochi field collection	123	135	46	46	148	149	255	255	186	186	86	95	245	248	249	249	1326	1	1	1	0	0	1	0	1	1	1	0	0	1	1	0	1	0	1	0	0	0	0	0	0	1
85	Tea_087	87	Adygeiskii 1	diploid	breeding line	clonal selection	Maikop field collection	141	156	46	46	154	154	255	255	195	195	95	108	246	248	211	211
86	Tea_088	88	Adygeiskii 2	diploid	breeding line	clonal selection	Maikop field collection	135	135	-9	-9	155	155	249	255	194	194	111	117	248	248	208	228
87	Tea_089	89	Adygeiskii 3	diploid	breeding line	clonal selection	Maikop field collection	135	138	46	63	138	148	255	255	186	186	111	111	247	247	208	208
88	Tea_090	90	Adygeiskii 4	diploid	breeding line	clonal selection	Maikop field collection	135	141	46	46	155	155	255	255	183	189	111	111	246	246	213	233
89	Tea_091	91	35	diploid	breeding line	clonal selection	Sochi field collection	138	156	46	46	154	154	255	255	186	186	105	117	244	244	208	228	35	1	1	0	1	0	1	0	1	0	0	1	0	1	0	0	1	1	1	0	1	0	1	0	1	0
90	Tea_092	92	Adygeiskii 5	diploid	breeding line	clonal selection	Maikop field collection	135	135	46	46	148	155	255	255	183	194	105	117	247	247	213	218
91	Tea_093	93	551	diploid	mutant form	ɣ-mutant	Sochi field collection	135	135	46	46	154	154	255	255	186	186	105	105	246	247	213	233	551	1	1	0	1	0	0	0	1	0	1	1	0	1	1	0	1	0	1	0	0	1	0	1	0	1
92	Tea_094	94	316	diploid	mutant form	ɣ-mutant ofQimen	Sochi field collection	135	135	46	46	154	154	255	255	186	194	111	111	244	248	-9	-9	316	1	1	0	0	1	0	0	1	0	1	1	0	1	0	1	1	0	1	0	0	0	0	1	0	0
93	Tea_095	95	837	diploid	mutant form	ɣ-mutant	Sochi field collection	135	156	46	46	154	154	249	255	183	194	105	111	247	248	211	211	837	1	1	0	1	0	1	0	1	1	1	0	0	0	0	0	1	0	1	0	1	1	0	1	0	1
94	Tea_096	96	4605	diploid	mutant form	ɣ-mutant	Sochi field collection	135	135	46	46	138	138	249	255	190	194	105	105	247	248	213	233	4605	1	1	0	0	1	0	0	1	1	1	0	0	0	0	0	0	0	1	0	0	0	1	1	1	0
95	Tea_097	97	2697	aneuploid	mutant form	ɣ-mutant ofQimen	Sochi field collection	135	135	46	46	148	148	255	255	194	194	105	111	247	251	213	233	2697	1	1	0	1	1	0	0	1	1	1	1	1	1	0	0	1	0	1	0	0	0	0	1	0	0
96	Tea_098	98	658	unknown	mutant form	ɣ-mutant	Sochi field collection	135	156	46	46	149	149	255	255	194	194	111	117	248	248	208	228
97	Tea_099	99	1405	diploid	mutant form	ɣ-mutant	Sochi field collection	135	135	53	53	135	148	255	255	185	193	105	105	248	249	249	249	1405	1	1	0	1	1	0	0	1	0	0	1	0	1	0	0	1	0	1	0	0	0	0	1	0	1
98	Tea_100	100	1877	diploid	mutant form	ɣ-mutant	Sochi field collection	135	135	53	53	135	148	255	255	186	194	105	111	248	248	218	249	1877	1	1	0	1	1	0	1	1	0	0	1	0	1	0	1	1	0	1	0	0	0	0	0	0	0
99	Tea_101	101	1385	diploid	mutant form	ɣ-mutant	Sochi field collection	129	135	53	90	147	156	255	255	186	186	105	105	248	248	249	249	1385	1	1	0	0	1	0	0	1	0	0	0	0	1	0	0	1	0	1	0	0	0	0	0	0	0
100	Tea_102	102	536	diploid	mutant form	ɣ-mutant	Sochi field collection	135	135	53	103	148	148	255	255	186	194	111	111	248	248	249	249	536	1	1	0	1	1	0	0	1	1	0	1	0	0	0	0	1	0	1	0	0	0	1	0	0	1
101	Tea_103	103	1102	triploid	mutant form	ɣ-mutant	Sochi field collection	135	135	53	53	148	154	255	255	186	194	105	111	248	248	249	249	1102	1	1	0	0	1	0	0	1	1	0	1	0	1	0	1	1	0	1	0	0	0	0	0	0	0
102	Tea_104	104	1484	aneuploid	mutant form	ɣ-mutant	Sochi field collection	123	138	53	53	138	147	255	255	194	194	105	105	247	248	249	249	1484	1	1	0	0	1	0	0	1	1	0	1	0	1	0	0	1	0	1	0	1	1	1	0	0	0
103	Tea_105	105	212	triploid	breeding line	clonal selection	Sochi field collection	135	177	53	103	135	135	255	255	194	194	111	117	244	248	208	213	212	1	1	0	0	1	0	0	1	1	1	1	0	1	0	1	1	1	0	0	0	0	1	0	1	0
104	Tea_106	106	257	diploid	breeding line	clonal selection	Sochi field collection	138	138	46	50	138	149	255	255	186	188	105	111	246	246	208	213
105	Tea_107	107	1476	unknown	mutant form	ɣ-mutant	Sochi field collection	135	135	53	53	135	148	255	255	186	193	111	111	248	248	249	249
106	Tea_108	108	121.11	unknown	breeding line	unknown	Sochi field collection	138	138	100	100	154	154	242	255	188	194	105	111	247	247	208	213
[truncated: 164 more columns]

## Sheet: groupped
Genotype	WBI	ZMI	VREI3	VREI2	VREI1	TCARI	TVI	SRPI	RENDVI	SIPI	PSRI	PRI	NPCI	NDVI	MRESRI	MDATT	MCARI1	MCARI	Lic1	Lic2	GM2	GM1	G	FRI	Ctr2	Ctr1	CRI2	CRI1	ARI2	CNDVI	ARI1
121	1.06479	2.29465	-0.108787	-0.0996841	1.49216	17.5445	2783.56	0.653532	0.486192	0.910236	0.0093988	0.0889884	0.209532	0.911029	0.411557	0.347612	74.7387	65.6276	0.911029	0.530621	3.91833	5.07908	4.67618	-150.253	0.157964	7.29192	0.182022	0.15518	1.23036	0.486192	0.0268422
121	1.06735	2.14281	-0.106441	-0.0976467	1.45149	19.6744	2652.35	0.544105	0.454391	0.909922	0.00767154	0.0781209	0.295249	0.907441	0.878489	0.374512	71.7958	69.2913	0.907441	0.48498	3.57779	4.44327	4.70875	-111.897	0.175474	8.16326	0.177161	0.15588	0.918256	0.454391	0.0212807
121	1.06903	2.0687	-0.0984089	-0.0906302	1.44398	25.2279	2752.55	0.735209	0.434682	0.840538	-0.000459795	0.0525202	0.152599	0.847544	1.60231	0.361196	74.7459	38.5883	0.847544	0.505916	3.28848	3.86807	3.18921	-2.6162	0.204784	3.29533	0.0946857	0.0814696	0.615158	0.434682	0.0132161
121	1.06861	2.13681	-0.104634	-0.0967911	1.4508	21.2206	2391.95	0.53972	0.456061	0.860528	0.000857564	0.0717565	0.298937	0.868299	1.15513	0.350337	65.2824	37.6188	0.868299	0.561572	3.4875	4.04165	3.80842	-3.38633	0.189085	9.97191	0.118032	0.103277	0.592051	0.456061	0.0147554
121	1.0669	2.02938	-0.0935827	-0.0865587	1.4289	24.5259	2916.16	0.517039	0.428329	0.864602	0.00988139	0.0768761	0.318358	0.858906	1.87401	0.365964	78.7468	46.616	0.858906	0.53427	3.27264	4.22543	3.24211	-10.2562	0.203299	5.01403	0.111315	0.0908471	1.01041	0.428329	0.0204676
125	1.07113	1.71823	-0.0600807	-0.056595	1.30156	26.9102	2697.91	0.510815	0.343384	0.841272	0.0129895	0.0542648	0.323789	0.819341	1.87729	0.406551	72.2292	56.5504	0.819341	0.454963	2.59915	3.49462	3.02658	7.40893	0.26879	5.12352	0.107085	0.0860969	0.928353	0.343384	0.0209882
125	1.07854	1.62861	-0.0543459	-0.0516406	1.26013	32.5974	2771.25	0.609056	0.310261	0.775483	0.00881923	0.0539342	0.242964	0.760861	3.19962	0.406728	74.365	46.9899	0.760861	0.52924	2.34596	2.99754	2.59638	-2.73723	0.310705	4.29354	0.0705667	0.0561031	0.672013	0.310261	0.0144635
125	1.08065	1.71684	-0.0612424	-0.0575676	1.30721	30.0139	2966.53	0.623139	0.341806	0.8081	0.0114874	0.0619313	0.23218	0.795635	2.93721	0.414596	79.2504	51.5892	0.795635	0.608775	2.58859	3.51831	2.71334	-2.1245	0.276417	2.77026	0.0818973	0.0625664	0.965257	0.341806	0.0193309
125	1.07702	1.70666	-0.0606551	-0.0571572	1.29717	30.8622	2911.61	0.731282	0.340942	0.78669	0.0102889	0.0548711	0.155213	0.77868	3.07756	0.410811	77.9242	45.7166	0.77868	0.563001	2.53949	3.35524	2.4631	-2.67659	0.282366	4.53691	0.0702811	0.0531885	0.847042	0.340942	0.0170926
125	1.06873	1.63346	-0.0570344	-0.054321	1.27387	32.0862	2773.4	0.509785	0.308893	0.785551	0.0112131	0.0543207	0.324692	0.774614	2.85507	0.377165	74.9539	49.9253	0.774614	0.502457	2.34923	3.05885	2.73474	-2.22282	0.312258	3.48436	0.0685296	0.0527043	0.738383	0.308893	0.0158253
157	1.07527	1.9068	-0.0812592	-0.0757644	1.37829	28.3877	3056.16	0.813672	0.392852	0.817251	0.00906036	0.0643107	0.102735	0.810237	3.00471	0.366695	81.3322	44.7628	0.810237	0.576512	2.89361	3.84123	2.57478	-4.16544	0.241247	3.91748	0.0899513	0.0709501	0.986254	0.392852	0.0190012
157	1.0719	1.84611	-0.081812	-0.076536	1.36602	34.1936	3239.65	0.794426	0.380731	0.800586	0.000609199	0.0605409	0.114562	0.795898	3.60473	0.362505	88.2177	43.797	0.795898	0.639921	2.78837	3.27974	2.67309	-0.324919	0.253172	3.21662	0.0605614	0.0511969	0.518414	0.380731	0.00936448
157	1.07664	1.96447	-0.0862183	-0.0799542	1.41195	25.5735	2874.78	0.523998	0.415188	0.843809	0.0121317	0.0573554	0.312337	0.838933	2.0648	0.380507	77.5837	49.5063	0.838933	0.589098	3.08702	3.97995	2.97952	-3.2046	0.215238	4.08867	0.10944	0.0898929	0.942523	0.415188	0.0195466
157	1.07878	2.0995	-0.0984609	-0.0910136	1.43146	15.1525	2727.54	0.458702	0.446772	0.906203	0.0259115	0.090403	0.371082	0.895419	0.570349	0.378072	72.478	74.5499	0.895419	0.398478	3.56129	5.01067	3.83099	-44.685	0.177439	10.9707	0.193436	0.159246	1.51747	0.446772	0.0341899
157	1.06385	1.94826	-0.0873709	-0.0815893	1.38548	25.556	2743.43	0.417412	0.403017	0.858736	0.0142305	0.0675458	0.411023	0.845327	1.90439	0.373954	74.2125	52.6195	0.845327	0.541799	3.02871	3.78372	3.44538	-4.12135	0.224068	10.1908	0.113823	0.096254	0.795173	0.403017	0.0175691
212	1.06775	1.84435	-0.0671507	-0.0629963	1.3526	19.3457	2328.95	0	0.38177	0.902948	0.00720596	0.0523856	1	0.889646	0.32564	0.36879	63.5593	87.9425	0.889646	0.289258	2.88513	3.6129	5.48342	-323.339	0.231308	14.5002	0.162985	0.142028	0.767526	0.38177	0.0209575
212	1.07067	1.83725	-0.0703573	-0.0655423	1.35122	28.7051	2588.98	0.557847	0.369057	0.836377	0.00420347	0.0493074	0.283823	0.838648	1.38088	0.392424	70.5346	52.0261	0.838648	0.457211	2.78463	3.1902	3.751	-4.74114	0.246118	4.53076	0.100423	0.0902421	0.424732	0.369057	0.0101808
212	1.07542	1.815	-0.0686777	-0.0646662	1.32911	30.9896	2803.32	0.409433	0.37167	0.836818	0.00778022	0.0746118	0.41901	0.8342	1.60957	0.367997	76.294	56.6177	0.8342	0.413885	2.76205	3.19605	3.75221	-4.82795	0.250891	5.37933	0.0986824	0.088636	0.454097	0.37167	0.0100463
212	1.07137	1.88798	-0.0731593	-0.0680199	1.36075	26.1101	2637.18	0.411787	0.39211	0.888002	0.00670071	0.0688975	0.416645	0.882235	0.527426	0.399252	71.6006	79.0922	0.882235	0.325929	2.95203	3.45876	5.05991	-34.1207	0.223063	7.69742	0.127842	0.115004	0.529793	0.39211	0.0128374
212	1.07827	1.86592	-0.0789187	-0.0736773	1.37173	27.2651	2649.8	0.509184	0.388992	0.818218	-0.000204232	0.0590056	0.32522	0.809334	2.24064	0.369572	71.2791	38.151	0.809334	0.615443	2.88472	3.40204	3.01189	-2.15738	0.239537	6.75031	0.0891011	0.0769189	0.539137	0.388992	0.0121822
316	1.08714	1.8942	-0.0707526	-0.0658747	1.35823	21.3827	2790.97	0.469185	0.402422	0.942092	0.0119851	0.0343831	0.361299	0.919188	0.368722	0.406839	75.4635	130.329	0.919188	0.44349	3.10864	3.72633	7.62656	0	0.20359	0	0.173666	0.158646	0.644451	0.402422	0.0150204
316	1.09036	1.76562	-0.0682736	-0.0644183	1.31429	31.0985	2759.92	0.795293	0.359309	0.832142	0.00854195	0.053612	0.114025	0.818806	1.93651	0.366695	74.5436	52.4761	0.818806	0.399639	2.69438	3.12593	3.49258	-3.71278	0.262849	3.11735	0.0803695	0.0702993	0.447211	0.359309	0.0100703
316	1.07649	1.85195	-0.0663905	-0.0620761	1.33281	29.8096	2887.99	0.548898	0.386446	0.871163	0.00549542	0.0485367	0.29124	0.860295	1.75635	0.400509	77.5104	62.4745	0.860295	0.441632	2.94362	3.43048	4.08284	-5.82323	0.231155	5.81874	0.106613	0.0956113	0.503358	0.386446	0.0110014
316	1.06848	1.84848	-0.0706692	-0.0662934	1.33618	30.4591	2777.63	0.700462	0.387594	0.844269	-0.00104907	0.0651666	0.176151	0.847747	1.80435	0.381728	74.6582	54.7184	0.847747	0.410585	2.89707	3.24105	3.89196	-4.62692	0.235355	5.96226	0.09923	0.0911577	0.354837	0.387594	0.00807239
316	1.0669	1.80783	-0.0724113	-0.0677452	1.34451	31.9476	2833.1	0.644226	0.371097	0.815658	0.00303742	0.047945	0.216378	0.813847	2.42168	0.396541	76.4288	47.5692	0.813847	0.536684	2.72725	3.10365	3.35331	-0.967432	0.255718	3.77736	0.0796374	0.0711664	0.389799	0.371097	0.00847106
321	1.09668	1.73494	-0.0604858	-0.0573227	1.30345	30.0969	2743.29	0.604703	0.349175	0.803471	0.0155838	0.0677217	0.246337	0.797316	2.531	0.376088	72.7944	51.1223	0.797316	0.55978	2.59782	3.21175	3.01862	-5.02183	0.266029	4.41863	0.0867986	0.0726209	0.626056	0.349175	0.0141777
321	1.09303	1.76616	-0.0629757	-0.0592989	1.32428	27.9906	2710.69	0.780366	0.36237	0.824679	0.00759523	0.0648498	0.123364	0.817912	2.01738	0.379425	72.362	47.0104	0.817912	0.529665	2.7231	3.42551	2.91075	-4.7879	0.260141	3.3129	0.098271	0.0819989	0.725514	0.36237	0.0162722
321	1.0877	1.77757	-0.0620528	-0.0581062	1.32248	22.413	2568.1	0.270622	0.369365	0.865017	0.0203365	0.07872	0.574032	0.848449	1.00386	0.423887	67.1794	64.9051	0.848449	0.374469	2.81588	3.7838	3.68079	-12.8882	0.24649	8.32121	0.147944	0.123616	0.979311	0.369365	0.0243281
321	1.09804	1.98208	-0.0883729	-0.0820405	1.39468	16.2163	2412.46	0	0.4167	0.900821	0.0161674	0.0639164	1	0.88709	0.241356	0.372903	63.7584	75.0045	0.88709	0.327141	3.17793	4.29036	4.34287	261.451	0.211673	23.9751	0.195343	0.165223	1.14551	0.4167	0.0301205
321	1.10101	1.88645	-0.0810559	-0.0753277	1.38068	21.542	2533	0.558959	0.40431	0.878435	0.0252487	0.0531901	0.282908	0.858892	1.0091	0.380654	67.6449	54.8361	0.858892	0.444353	3.02984	4.01445	3.61279	-13.8365	0.220079	7.25131	0.158026	0.13318	1.02545	0.40431	0.0248463
321	1.06636	2.0271	-0.0878687	-0.0810388	1.416	11.6305	2353.41	0	0.437869	0.925339	0.0162969	0.0872691	1	0.924684	0.165255	0.378977	63.1116	110.653	0.924684	0.283449	3.44626	4.41099	6.94626	0	0.175703	8.84999	0.272885	0.245535	1.00896	0.437869	0.0273499
321	1.05778	2.08774	-0.0910675	-0.0839684	1.44257	21.7694	2642.12	0.772654	0.449711	0.871965	0.0134706	0.0722834	0.128252	0.871623	1.31733	0.36053	70.9412	49.4253	0.871623	0.636498	3.48369	4.28875	3.57439	-4.86897	0.183673	5.48432	0.149879	0.130384	0.84672	0.449711	0.0194956
321	1.07084	1.91385	-0.0845747	-0.0786608	1.39262	27.9079	2725.25	0.608788	0.396306	0.806124	0.0143595	0.0644973	0.243172	0.789882	2.72529	0.377308	74.0561	33.7021	0.789882	0.619103	2.93678	3.33988	2.53978	-2.27194	0.239933	3.78724	0.0762192	0.067089	0.424874	0.396306	0.00913016
321	1.06631	1.9844	-0.0859212	-0.080029	1.39404	24.4787	2826.92	0.481081	0.420334	0.882937	0.0118315	0.0637607	0.350365	0.868819	1.15424	0.373789	75.8171	58.099	0.868819	0.414222	3.22728	4.03252	3.88376	-10.7609	0.205008	7.2233	0.12699	0.108684	0.842334	0.420334	0.0183061
321	1.07578	1.9896	-0.0896725	-0.0833135	1.39313	23.7851	2540.89	0.0676612	0.424198	0.87157	0.00619442	0.0688517	0.873253	0.867071	1.42751	0.365469	68.2712	52.0143	0.867071	0.356927	3.20108	3.78981	3.92877	19.711	0.207551	5.94703	0.137816	0.122805	0.614146	0.424198	0.0150105
501	1.07257	1.76526	-0.0634854	-0.0597179	1.32562	32.088	2774.45	0.846736	0.353796	0.797176	-0.0010548	0.0457244	0.0829919	0.787981	2.79129	0.38532	75.6681	41.166	0.787981	0.552642	2.65898	2.96763	2.97393	-5.44656	0.270978	3.26644	0.0731185	0.0661207	0.323054	0.353796	0.00699777
501	1.0531	1.66351	-0.0540686	-0.0512523	1.27045	36.2391	2861.04	0.72362	0.323582	0.78179	-0.00284853	0.0406782	0.160348	0.769996	3.39578	0.399507	78.7886	44.0194	0.769996	0.541496	2.41127	2.67367	2.89007	-2.16223	0.3015	3.19811	0.0570219	0.0512674	0.275324	0.323582	0.0057545
501	1.06633	1.53296	-0.0406538	-0.0389016	1.2323	43.6275	3121.73	0.653573	0.276484	0.718044	-0.0105291	0.0364059	0.209502	0.704848	5.76383	0.395522	86.226	42.0193	0.704848	0.624913	2.13875	2.28662	2.51236	-1.03182	0.358465	2.56101	0.0367103	0.0338354	0.153844	0.276484	0.00287494
501	1.05526	1.66291	-0.0522388	-0.0495169	1.26573	31.0146	2482.77	0.488784	0.321743	0.809843	-0.00589951	0.0441654	0.343378	0.810471	1.76077	0.408688	67.8455	49.6046	0.810471	0.434153	2.43942	2.79403	3.54983	-2.30881	0.291782	4.67444	0.0790403	0.0697998	0.368937	0.321743	0.00924042
501	1.06606	1.69481	-0.0547676	-0.0518174	1.28869	31.285	2611.56	0.545368	0.333747	0.790309	0.00238346	0.0318132	0.29419	0.781923	2.45388	0.389841	71.4317	41.2096	0.781923	0.540312	2.51091	2.87747	2.86503	-1.57839	0.289007	4.67693	0.0703709	0.0615604	0.38404	0.333747	0.00881051
502	1.07275	1.89173	-0.0775141	-0.0722981	1.36519	30.2452	2926.18	0.223159	0.38922	0.849668	0.00438671	0.0490302	0.63511	0.845992	1.64789	0.374136	78.9085	55.9031	0.845992	0.425566	2.92616	3.42996	3.53998	-7.12215	0.234711	5.94361	0.100419	0.0893212	0.524621	0.38922	0.0110974
502	1.06277	1.90675	-0.0814272	-0.0757837	1.38486	23.2266	2789.28	0.454916	0.400994	0.883618	0.013469	0.0584462	0.37465	0.873344	1.11141	0.379451	74.7398	67.9455	0.873344	0.362125	3.05523	3.99922	4.10079	-10.9949	0.214953	7.8414	0.142664	0.12079	0.985197	0.400994	0.0218747
502	1.07134	1.95636	-0.0855762	-0.0797919	1.39476	28.0508	2875.51	0.468701	0.412942	0.836907	0.0044022	0.0437288	0.361748	0.83211	2.26359	0.366314	77.87	41.1473	0.83211	0.576743	3.114	3.61129	3.16782	-2.58041	0.221411	4.48812	0.0832435	0.0723724	0.523809	0.412942	0.0108711
502	1.07414	1.95292	-0.0780795	-0.0723492	1.39653	28.1513	3005.53	0.433251	0.411062	0.859972	0.00868366	0.0370574	0.395429	0.844798	1.60101	0.373959	80.7808	52.0782	0.844798	0.474166	3.08558	3.78976	3.1883	-6.95282	0.22102	4.25177	0.115319	0.100453	0.736885	0.411062	0.0148662
502	1.06153	1.83435	-0.0753577	-0.0705317	1.35184	32.1224	2980.16	0.757197	0.3768	0.807493	-0.00176334	0.0359324	0.138176	0.796915	3.17746	0.368854	80.8371	41.6241	0.796915	0.541125	2.75539	3.21088	2.77063	-0.623392	0.254891	3.10461	0.0687044	0.0592208	0.477469	0.3768	0.00948362
507	1.06494	1.46404	-0.0364128	-0.0348349	1.2023	39.4131	2705.23	0.509387	0.254397	0.790823	-0.00081552	0.0331343	0.325041	0.760136	2.42145	0.435991	74.7441	55.166	0.760136	0.414263	2.04579	2.35355	3.20174	-2.95265	0.359475	4.61048	0.0609715	0.0536872	0.319572	0.254397	0.00728432
507	1.07168	1.45388	-0.0328822	-0.0315035	1.20723	40.5555	2695.41	0.685512	0.25334	0.762586	-0.00204655	0.0204929	0.186583	0.735492	3.23551	0.427001	75.0099	49.5222	0.735492	0.44052	2.02	2.23123	2.9655	-1.338	0.372811	4.287	0.050288	0.0453156	0.22016	0.25334	0.00497236
507	1.05814	1.37275	-0.0284552	-0.0275564	1.16386	43.6427	2655.89	0.482656	0.213064	0.717441	-0.00597606	0.0159345	0.34893	0.685093	3.77006	0.409074	74.0656	47.2288	0.685093	0.474202	1.78907	2.01496	2.7111	-0.730529	0.426041	4.03764	0.0393971	0.0341802	0.234007	0.213064	0.00521694
507	1.05219	1.3851	-0.0274179	-0.0265972	1.15408	36.1652	2302.52	0.54233	0.222088	0.764447	-0.00709876	0.0282058	0.29674	0.735523	2.71189	0.426182	63.6129	48.8901	0.735523	0.440423	1.87723	2.17014	3.0691	-1.73369	0.399368	5.39365	0.0589211	0.0508045	0.301602	0.222088	0.00811656
507	1.06287	1.30757	-0.0225697	-0.0219371	1.13369	47.0012	2736.99	0.60143	0.186098	0.719234	-0.00993693	0.00966177	0.248884	0.688624	3.94486	0.439652	76.6884	54.9842	0.688624	0.461238	1.69775	1.95634	2.86114	-0.941695	0.453792	3.32757	0.0404025	0.0345406	0.268125	0.186098	0.00586189
527	1.05285	1.48608	-0.0374329	-0.0359001	1.20289	33.5471	2400.34	0.53102	0.267349	0.799119	-0.000546693	0.0325478	0.306319	0.783135	1.9429	0.438298	66.0248	55.281	0.783135	0.362073	2.13037	2.47574	3.55668	-3.5269	0.343281	5.15112	0.0809342	0.0715381	0.357785	0.267349	0.00939605
527	1.05942	1.69992	-0.053214	-0.0502684	1.28923	26.3084	2444.33	0.320105	0.338102	0.856136	0.0132135	0.0495252	0.515031	0.843597	1.01774	0.404779	66.4	62.466	0.843597	0.38585	2.5841	3.19535	3.99965	-5.64026	0.267444	10.3698	0.113558	0.0971706	0.637375	0.338102	0.0163876
527	1.05039	1.53897	-0.0395715	-0.0376419	1.22783	33.6204	2581.38	0.282018	0.286204	0.831809	-0.000998524	0.0351349	0.56004	0.814792	2.04293	0.440509	71.0669	66.5097	0.814792	0.442356	2.2457	2.65875	3.87048	2.50638	0.31291	7.39018	0.0905225	0.0799456	0.430645	0.286204	0.0105769
527	1.06754	1.63139	-0.0502426	-0.047734	1.26472	25.7369	2251.48	0	0.316252	0.866003	0.00863871	0.0475316	1	0.843847	0.880712	0.401921	61.2082	68.6855	0.843847	0.388707	2.41237	2.9474	4.24202	39.6029	0.2889	8.00144	0.128433	0.112554	0.553534	0.316252	0.0158788
527	1.0564	1.79693	-0.0655875	-0.0615144	1.32885	24.7275	2601	0.352614	0.371677	0.877293	0.0168973	0.0737058	0.478618	0.854492	1.11832	0.381564	70.0532	64.8834	0.854492	0.398379	2.82618	3.57889	3.82532	-8.16533	0.241919	9.79269	0.13179	0.112947	0.783925	0.371677	0.0188434
536	1.08145	1.70488	-0.0573612	-0.0542874	1.29551	28.2703	2645.95	0.578164	0.338507	0.772719	0.0100878	0.0615851	0.267296	0.774303	2.8632	0.386408	70.6945	41.7156	0.774303	0.618791	2.51984	3.32788	2.51596	-1.79935	0.28937	3.8545	0.0782799	0.0596545	0.837033	0.338507	0.0186253
536	1.07519	1.79567	-0.0690526	-0.0649902	1.32624	25.4388	2516.64	0.759227	0.364898	0.830676	0.0120471	0.0652591	0.136863	0.813631	1.93376	0.387288	67.2538	47.3446	0.813631	0.497447	2.72407	3.48969	2.99742	-2.20243	0.261771	4.68338	0.104558	0.0853371	0.792114	0.364898	0.0192207
536	1.06926	1.6157	-0.0506575	-0.0482562	1.2611	28.5996	2414.17	0.420276	0.302419	0.802527	0.021158	0.056591	0.408177	0.775199	2.17965	0.384999	64.7116	51.8207	0.775199	0.419717	2.27742	2.95972	2.8792	-0.267316	0.316148	6.00932	0.0934769	0.0755914	0.699448	0.302419	0.0178855
536	1.06449	1.6586	-0.055949	-0.0530879	1.2853	28.7445	2516.46	0.705473	0.324335	0.777518	0.00728236	0.0634549	0.172695	0.761696	2.94657	0.402885	67.4315	39.8775	0.761696	0.559188	2.40586	3.08819	2.54915	-1.53151	0.306317	3.2628	0.0732733	0.0567314	0.70506	0.324335	0.016542
536	1.07118	1.73929	-0.0656926	-0.0621948	1.29827	28.5486	2659.47	0.699771	0.350601	0.773117	0.0103184	0.033053	0.176629	0.773754	2.93862	0.377958	71.0987	37.694	0.773754	0.621199	2.60299	3.26536	2.46268	-3.50552	0.278258	3.3038	0.0807528	0.0655855	0.68578	0.350601	0.0151673
551	1.06404	1.68609	-0.0555621	-0.0527059	1.27942	31.4173	2605.06	0.0298519	0.332993	0.855901	-0.00472035	0.0311525	0.942027	0.84402	1.6199	0.409573	71.9648	63.9738	0.84402	0.435742	2.54502	2.90931	4.23469	-15.9493	0.270523	6.85631	0.108712	0.0994405	0.384224	0.332993	0.00927159
551	1.07489	1.78981	-0.0626147	-0.0586886	1.32893	27.7677	2563.2	0.358218	0.367171	0.875378	0.0028948	0.0596372	0.472517	0.868931	0.717954	0.391952	70.3145	68.9515	0.868931	0.393078	2.79175	3.22771	4.52309	-36.8169	0.238885	12.0837	0.129663	0.118339	0.459423	0.367171	0.011325
551	1.0798	1.64696	-0.0489169	-0.0463184	1.26565	36.0169	2925.64	0.538029	0.326451	0.854342	-0.00305617	0.0317022	0.300366	0.838567	1.71228	0.416752	80.7061	72.0044	0.838567	0.438743	2.48825	2.84507	4.11186	-5.12029	0.27789	5.38497	0.0871601	0.0790719	0.374991	0.326451	0.00808821
551	1.06398	1.56583	-0.0430688	-0.0413471	1.2224	37.8916	2763.84	0.460474	0.302153	0.828681	-0.00341973	0.0386524	0.369418	0.815065	1.91511	0.410338	76.7226	66.2768	0.815065	0.45347	2.32326	2.54267	3.95214	-4.60457	0.303936	4.5331	0.0748465	0.0695458	0.2299	0.302153	0.00530064
551	1.07165	1.68165	-0.0563577	-0.05332	1.28734	34.1975	2805.13	0.631842	0.332235	0.820299	-0.00675838	0.0360503	0.225609	0.811406	2.15673	0.393431	76.9159	55.8988	0.811406	0.452278	2.50617	2.87097	3.42605	-4.09426	0.282835	5.31608	0.0723638	0.0639438	0.381905	0.332235	0.00842007
582	1.06471	1.59318	-0.0449702	-0.0427957	1.2467	36.934	2986.08	0.605757	0.307164	0.824405	0.00515913	0.0346656	0.245519	0.801868	2.34001	0.406363	81.2282	63.972	0.801868	0.430201	2.34641	2.82485	3.31292	-1.33936	0.30404	5.20654	0.0785379	0.0682117	0.495804	0.307164	0.0103262
582	1.07273	1.73657	-0.0614554	-0.0582014	1.29059	27.4073	2738.13	0.347748	0.35349	0.871411	0.0145219	0.0383699	0.483957	0.857338	0.917575	0.3873	74.1357	68.8948	0.857338	0.362215	2.68966	3.40871	4.04944	-8.1892	0.252846	6.19519	0.133238	0.116129	0.750926	0.35349	0.017109
582	1.07852	1.59045	-0.0470389	-0.04489	1.24351	36.4901	2902.24	0.739322	0.295823	0.7752	0.00255234	0.0577123	0.149873	0.751724	3.87433	0.403113	78.1659	47.9483	0.751724	0.518968	2.25638	2.76572	2.69386	0.805149	0.325803	4.04232	0.056289	0.0454962	0.523918	0.295823	0.0107928
582	1.0813	1.5826	-0.0467538	-0.0442629	1.25479	33.4425	2669.74	0.575394	0.303051	0.798922	0.0150607	0.03375	0.269524	0.77735	2.60906	0.433496	72.7725	52.1195	0.77735	0.408936	2.31341	2.78829	3.0212	-3.89526	0.312578	6.18841	0.0794442	0.0681388	0.493558	0.303051	0.0113054
582	1.0701	1.73381	-0.0607511	-0.0571889	1.2984	32.2464	2812.74	0.728131	0.353426	0.835358	0.00205677	0.0356824	0.15732	0.829312	1.7264	0.396749	76.7073	55.6447	0.829312	0.525355	2.68674	3.07392	3.67723	-2.07939	0.259211	5.28581	0.0921687	0.0832414	0.404905	0.353426	0.00892731
619	1.07556	1.98604	-0.0861834	-0.0800329	1.41089	25.0868	2709.31	0.672315	0.418942	0.841007	0.00672436	0.0698812	0.195947	0.838324	1.6657	0.37117	72.376	46.6918	0.838324	0.560412	3.07904	3.83152	3.12744	-1.90983	0.217099	5.43368	0.106311	0.0887356	0.782837	0.418942	0.0175752
619	1.06641	1.97655	-0.0881266	-0.0817145	1.40114	19.0196	2649.83	0.267777	0.421407	0.905819	0.0209473	0.0813051	0.577564	0.890713	0.479592	0.375266	70.8351	87.3011	0.890713	0.336854	3.25201	4.15967	5.01974	-66.7411	0.199048	19.2064	0.207478	0.18488	0.944122	0.421407	0.0225973
619	1.08057	1.76367	-0.0679321	-0.0639968	1.32788	27.9918	2605.37	0.427858	0.35614	0.82909	0.0141643	0.0600691	0.400699	0.81169	1.89803	0.368108	69.9778	50.7583	0.81169	0.451247	2.65283	3.27782	3.14066	-0.893082	0.271735	3.82105	0.105596	0.0903011	0.64664	0.35614	0.0152954
619	1.08355	1.99986	-0.0880653	-0.0817473	1.40115	21.6247	2689.59	0.337273	0.423063	0.865563	0.0132208	0.0764797	0.495581	0.864826	1.15874	0.36984	71.7088	57.6908	0.864826	0.447548	3.21745	4.23035	3.4786	-33.9154	0.208909	7.20828	0.150301	0.126202	1.056	0.423063	0.0240994
619	1.08521	1.8278	-0.0703266	-0.0656911	1.3467	27.4317	2613.15	0.609836	0.374327	0.837481	0.00810732	0.0497238	0.242363	0.827524	2.14798	0.395111	70.1561	52.5987	0.827524	0.418282	2.7533	3.35489	3.34301	1.3023	0.250678	4.42888	0.105654	0.0908643	0.622539	0.374327	0.01479
658	1.05723	2.11519	-0.104294	-0.095946	1.46233	23.2483	2596.62	0.65819	0.441186	0.814476	0.00670445	0.0506478	0.206134	0.824107	1.88542	0.353876	70.4806	30.2395	0.824107	0.674458	3.32991	3.89075	2.80782	3.18377	0.209748	2.67844	0.0938593	0.0805365	0.596385	0.441186	0.0133228
658	1.07605	1.97601	-0.0884062	-0.0827071	1.37792	26.2599	2614.44	0.704607	0.410172	0.809769	0.00293609	0.0511433	0.173291	0.807612	2.14734	0.363702	71.8733	31.3974	0.807612	0.613698	3.0502	3.39383	2.76664	-2.8194	0.233408	2.81367	0.0739766	0.0658323	0.367132	0.410172	0.00814421
658	1.05585	2.04793	-0.0897941	-0.0830774	1.41227	24.3238	2611.97	0.5045	0.436188	0.851327	0.00663125	0.067198	0.329345	0.850793	1.46179	0.378425	70.2032	42.6786	0.850793	0.54847	3.29144	3.8345	3.30124	0.218638	0.206435	3.57514	0.114918	0.10166	0.568332	0.436188	0.013258
658	1.06183	2.16008	-0.105028	-0.0961199	1.47516	21.6522	2470.62	0.716363	0.460434	0.861387	0.0124498	0.0699872	0.165255	0.855724	1.35481	0.368792	66.8551	36.9537	0.855724	0.516296	3.54332	4.08982	3.28203	-10.2021	0.190509	6.2221	0.132349	0.118306	0.578888	0.460434	0.0140435
658	1.06944	2.06058	-0.0979755	-0.090829	1.4276	25.2747	2708.73	0.67991	0.428952	0.822923	0.00507082	0.0550383	0.19054	0.820133	2.32738	0.340217	73.205	33.2302	0.820133	0.602563	3.19975	3.73438	2.77866	-4.56989	0.218755	2.87267	0.0877254	0.0755168	0.564186	0.428952	0.0122086
837	1.07259	1.96493	-0.0849746	-0.0789453	1.4072	24.0009	2774.13	0.402273	0.406218	0.858595	0.0170741	0.0666007	0.426256	0.844106	1.36805	0.366743	74.8093	51.017	0.844106	0.551983	3.05684	4.05465	3.09746	-11.9792	0.219	5.40775	0.126052	0.103386	1.05329	0.406218	0.0226666
837	1.06015	1.84715	-0.0803103	-0.0752842	1.37387	28.1455	2884.85	0.503263	0.377701	0.824779	0.0162375	0.051244	0.330439	0.822251	1.86566	0.350688	78.0863	50.8167	0.822251	0.447187	2.78575	3.62958	3.05947	-1.74311	0.252878	4.48569	0.0889772	0.0706617	0.889072	0.377701	0.0183155
837	1.08156	1.92798	-0.0891766	-0.0832236	1.38724	25.7352	2909.62	0.275789	0.401341	0.868013	0.0115696	0.0490804	0.567657	0.855804	1.2848	0.381484	79.1954	57.4632	0.855804	0.520541	3.00634	3.94024	3.35999	-17.7974	0.219718	6.01329	0.128971	0.108586	0.993546	0.401341	0.0203846
837	1.06771	1.93741	-0.0874705	-0.0812788	1.39249	26.8624	2935.94	0.496482	0.406806	0.863049	0.0158973	0.0632526	0.336468	0.853323	1.48897	0.383803	79.2485	57.564	0.853323	0.405687	3.07103	3.84285	3.4497	-21.4605	0.219811	7.00353	0.114913	0.0980971	0.811448	0.406806	0.016816
837	1.06462	1.78396	-0.0684718	-0.0641968	1.3408	29.467	2648.72	0.721012	0.358127	0.802257	0.00420313	0.0457213	0.162107	0.795846	2.21061	0.37736	72.3566	41.4426	0.795846	0.461976	2.64489	3.13942	2.95833	-0.708236	0.271628	4.48195	0.082848	0.0711724	0.521173	0.358127	0.0116757
1018	1.06245	1.65816	-0.0582075	-0.0550925	1.28392	32.4514	2670.07	0.939358	0.320208	0.723671	-0.0142893	0.0559196	0.0312692	0.732972	4.14798	0.390818	73.0558	33.6941	0.732972	0.724447	2.36097	2.7351	2.35518	-1.83582	0.315904	2.38044	0.0455549	0.0371732	0.392458	0.320208	0.00838171
1018	1.05561	1.56169	-0.0475595	-0.0452149	1.24602	34.9763	2677.73	0.849374	0.286393	0.743406	-0.0062341	0.0495961	0.081447	0.740357	3.79843	0.394722	73.0123	43.1106	0.740357	0.597901	2.19415	2.63348	2.61039	-2.22094	0.339876	2.88668	0.0572065	0.0471547	0.456358	0.286393	0.0100517
1018	1.06358	1.83285	-0.0715188	-0.066863	1.34692	24.006	2464.6	0.569776	0.377818	0.833628	0.0131849	0.0656408	0.274067	0.827577	1.42322	0.378699	66.1023	48.5631	0.827577	0.497015	2.79599	3.60397	3.43188	-5.04224	0.246457	5.00383	0.112103	0.0912835	0.840647	0.377818	0.0208193
1018	1.06285	1.94365	-0.0787455	-0.0730624	1.38475	22.3271	2456.35	0.658553	0.411932	0.844839	0.0125818	0.0638144	0.20587	0.843899	1.43703	0.383936	65.638	42.6903	0.843899	0.580036	3.07983	3.89783	3.23475	-10.3546	0.218467	7.99947	0.13499	0.113957	0.852414	0.411932	0.0210337
1018	1.06081	1.96733	-0.0798403	-0.0741123	1.39668	22.0179	2418.48	0.473	0.415813	0.856039	0.013042	0.0647681	0.357773	0.851664	1.05331	0.383456	64.8795	44.0944	0.851664	0.397143	3.13695	3.88846	3.41042	-7.46438	0.211977	5.09614	0.146321	0.126531	0.785592	0.415813	0.0197893
1102	1.09845	1.80062	-0.0700639	-0.0658828	1.34083	27.445	2726.81	0.917848	0.366855	0.786775	0.0127996	0.0623572	0.0428356	0.787321	2.87439	0.37165	71.7724	43.1101	0.787321	0.570238	2.69445	3.53306	2.55224	-2.28691	0.260882	2.75638	0.0883476	0.0694144	0.857024	0.366855	0.0189332
1102	1.10662	1.70356	-0.0616136	-0.0578736	1.3136	26.3019	2646.84	0.743125	0.347276	0.860069	0.013153	0.0668234	0.147365	0.839809	1.37579	0.380893	70.0472	68.104	0.839809	0.451545	2.62927	3.40137	3.70623	-8.6028	0.264138	4.8981	0.115364	0.0963923	0.785096	0.347276	0.0189717
1102	1.10333	1.74458	-0.0682918	-0.0640322	1.32572	28.9022	2624.55	0.782176	0.356581	0.801467	0.00117241	0.0597595	0.122223	0.802124	2.67095	0.393652	69.5968	45.7902	0.802124	0.614122	2.63571	3.19667	3.00584	-2.73102	0.269885	3.47882	0.0840289	0.070535	0.571679	0.356581	0.0134939
1102	1.09448	1.76016	-0.0605262	-0.0571029	1.32867	25.4787	2391.49	0.430358	0.353118	0.818124	0.00841295	0.063249	0.398251	0.819189	1.65649	0.371776	63.4357	51.2476	0.819189	0.436017	2.64576	3.28629	3.21506	-0.698519	0.267389	3.71612	0.117216	0.0999788	0.652474	0.353118	0.0172377
1102	1.10665	1.64285	-0.0496993	-0.0470785	1.28169	35.0067	2872.64	0.763537	0.313869	0.774147	-0.00528265	0.0565126	0.134084	0.766786	3.48905	0.395598	76.2244	48.8639	0.766786	0.532639	2.38191	2.85687	2.69931	-2.10307	0.310012	3.49841	0.0659781	0.0556424	0.480683	0.313869	0.0103357
1292	1.0743	1.66228	-0.0541882	-0.0511505	1.27483	34.6644	2720.95	0.623732	0.326838	0.833997	-0.0170371	0.0279229	0.23173	0.820714	1.99352	0.423524	74.9997	51.3691	0.820714	0.452913	2.48218	2.72341	3.79836	0.277146	0.284822	4.90555	0.0773987	0.0716452	0.252916	0.326838	0.00575349
1292	1.07775	1.64753	-0.0474443	-0.0450371	1.25593	35.3883	2728.25	0.507888	0.325342	0.846699	-0.000627635	0.0397368	0.326359	0.826019	1.97126	0.424597	75.2281	57.1139	0.826019	0.42751	2.49048	2.69391	4.03556	-8.24134	0.280632	7.6012	0.0774331	0.0725166	0.212808	0.325342	0.00491652
1292	1.06738	1.64909	-0.0468904	-0.0444146	1.25491	33.5589	2591.94	0.571058	0.320071	0.791737	-0.0118393	0.0407828	0.273028	0.78057	2.43345	0.40371	70.9673	43.7514	0.78057	0.487492	2.39888	2.63722	3.24401	1.95315	0.303605	6.18209	0.0617187	0.0558577	0.247697	0.320071	0.00586097
1292	1.08021	1.76451	-0.0634701	-0.0597059	1.315	32.4243	2750.15	0.710867	0.363114	0.826057	-0.00789841	0.0524103	0.168998	0.817324	2.5409	0.394453	74.934	46.6038	0.817324	0.524183	2.69447	2.95058	3.39371	0.956646	0.259864	5.80173	0.0776077	0.0716206	0.266962	0.363114	0.00598707
1292	1.07658	1.78009	-0.0645143	-0.0607071	1.32877	31.8985	2793.77	0.742621	0.36154	0.811709	-0.00798681	0.0403024	0.147696	0.800716	2.95545	0.396084	75.9546	41.4252	0.800716	0.582222	2.6987	3.01344	3.00987	-3.4886	0.265649	3.12695	0.0685609	0.0614674	0.328601	0.36154	0.00709356
1385	1.06106	1.64533	-0.0546025	-0.051731	1.2748	33.5868	2656.47	0.663045	0.315469	0.762345	0.00127682	0.048878	0.202613	0.759611	3.10482	0.387613	72.4331	41.1447	0.759611	0.537013	2.36507	2.69283	2.79995	-0.671125	0.310477	3.42801	0.0581691	0.0504846	0.34052	0.315469	0.00768453
1385	1.0576	1.65588	-0.0577472	-0.0543941	1.29433	34.0557	2827.7	0.581163	0.320223	0.765555	0.00136365	0.0425321	0.264892	0.750153	3.85293	0.41399	76.6867	40.116	0.750153	0.554833	2.4011	2.83447	2.58243	-2.69683	0.313316	3.16402	0.0525437	0.043196	0.450617	0.320223	0.00934776
1385	1.06289	1.66216	-0.0511367	-0.048509	1.28379	30.3399	2495.94	0.728022	0.328691	0.806361	-0.00158978	0.0526338	0.157392	0.793658	2.23361	0.393971	68.5403	44.8283	0.793658	0.520324	2.48634	2.86457	3.19653	0.379554	0.287947	4.25698	0.0750969	0.0654304	0.397235	0.328691	0.00966652
1385	1.06674	1.60946	-0.050795	-0.048238	1.27441	33.9056	2637.51	0.795222	0.304746	0.734857	-0.00340151	0.0444811	0.114068	0.730242	3.97095	0.380102	72.4064	36.7379	0.730242	0.682215	2.3089	2.58536	2.50327	-0.609155	0.324619	2.31991	0.0466876	0.0402736	0.288917	0.304746	0.00641401
1385	1.05993	1.71782	-0.0630372	-0.0593626	1.30742	29.6652	2566.38	0.579246	0.343855	0.800462	0.000978186	0.0597069	0.266427	0.789715	2.95264	0.383605	69.7577	42.596	0.789715	0.597534	2.53343	3.02227	2.88386	-2.69856	0.280797	3.37611	0.0796332	0.0676833	0.510585	0.343855	0.0119499
1467	1.06377	1.4574	-0.0361752	-0.0347549	1.19771	45.2903	2982.61	0.87609	0.248189	0.66437	-0.0253682	0.0250379	0.0660468	0.65844	6.2405	0.420369	83.6491	39.1885	0.65844	0.675321	1.96276	2.01806	2.4304	-0.707597	0.394745	1.96391	0.0243953	0.0232846	0.0577746	0.248189	0.00111076
1467	1.07007	1.61861	-0.04893	-0.0465313	1.25239	37.2972	2763.06	0.514371	0.313609	0.804541	-0.00792287	0.034424	0.320681	0.797855	2.88996	0.428559	76.2232	54.9707	0.797855	0.511866	2.372	2.55736	3.77861	-3.41083	0.300774	3.72821	0.0647332	0.0603401	0.193242	0.313609	0.00439308
1467	1.05542	1.51412	-0.0410276	-0.0392302	1.21646	39.4361	2721.73	0.672429	0.282557	0.774587	-0.0142013	0.041	0.195866	0.757575	3.39486	0.449378	75.6916	48.078	0.757575	0.519255	2.17952	2.30656	3.17164	-2.39745	0.334968	4.44175	0.0514039	0.0484034	0.13261	0.282557	0.0030005
1467	1.05626	1.55958	-0.0447413	-0.0427157	1.23114	39.7445	2836.2	0.654249	0.297354	0.801097	-0.0142168	0.0363565	0.209008	0.793314	2.50365	0.401968	78.9302	57.6141	0.793314	0.412903	2.26365	2.45063	3.65985	-2.83034	0.316203	4.23481	0.0617812	0.0574646	0.196198	0.297354	0.0043166
1467	1.06684	1.63095	-0.0521107	-0.0494441	1.26379	32.1375	2444.58	0.460912	0.322392	0.841356	-0.00659595	0.0328583	0.369008	0.828528	1.60427	0.417415	67.163	59.2743	0.828528	0.370705	2.42583	2.66715	4.11015	-1.84002	0.291325	6.6208	0.0873242	0.0807315	0.250763	0.322392	0.00659267
1476	1.06629	1.87103	-0.0644893	-0.0602846	1.3493	30.708	2874.11	0.496551	0.384639	0.82486	0.00288851	0.0506365	0.336406	0.818232	2.43327	0.403592	77.547	44.372	0.818232	0.52681	2.89059	3.2769	3.19888	-2.36735	0.240691	3.63333	0.0815542	0.0730348	0.402084	0.384639	0.00851942
1476	1.07521	1.82565	-0.0635506	-0.0593551	1.3429	28.945	2703.06	0.529999	0.382372	0.869723	0.00322424	0.0590676	0.307191	0.856643	1.2474	0.414457	73.9901	55.8509	0.856643	0.411621	2.92653	3.32162	3.90491	-6.36862	0.232943	6.23666	0.116474	0.106929	0.417047	0.382372	0.00954459
1476	1.08073	2.06217	-0.0916378	-0.0847284	1.42523	18.9957	2684.65	0.155654	0.440065	0.926245	0.0128902	0.0622921	0.730622	0.914987	0.0338795	0.383828	72.5024	91.1555	0.914987	0.206851	3.4594	4.28183	5.42402	0	0.181778	0	0.200971	0.1807	0.866871	0.440065	0.0202718
1476	1.07722	2.04778	-0.0892491	-0.0824473	1.42048	22.5493	2869.22	0.153728	0.433677	0.904692	0.0139044	0.0713406	0.73351	0.895769	0.646841	0.375522	77.1721	69.5802	0.895769	0.331695	3.42186	4.28242	4.48671	-41.9142	0.18801	8.08416	0.167841	0.148361	0.904995	0.433677	0.0194804
1476	1.06913	1.96829	-0.0808365	-0.0748557	1.39515	28.2236	2816.83	0.586186	0.41382	0.833627	0.00251249	0.042092	0.260886	0.834014	2.0376	0.377324	76.577	40.4169	0.834014	0.582527	3.11963	3.50355	3.14851	1.50778	0.212526	3.73907	0.0942471	0.085629	0.405055	0.41382	0.00861811
1877	1.06762	1.5393	-0.0450342	-0.0428352	1.24425	40.2829	2924.04	0.777185	0.277753	0.711527	-0.00449088	0.0443224	0.125375	0.699797	4.78985	0.406356	79.8548	41.5021	0.699797	0.569322	2.12625	2.3883	2.43893	-0.733478	0.360368	2.93611	0.0353105	0.0298917	0.270536	0.277753	0.00541883
1877	1.07094	1.54153	-0.045359	-0.0431513	1.24566	38.6078	2867.95	0.817394	0.284349	0.726209	-0.00217507	0.0474715	0.100477	0.709375	4.66881	0.417862	78.4441	40.051	0.709375	0.586878	2.16483	2.45422	2.48235	-0.550012	0.353064	3.17735	0.0393194	0.0332321	0.300159	0.284349	0.00608721
1877	1.06076	1.72291	-0.0658576	-0.0619417	1.30904	30.5918	2683.29	0.685992	0.34631	0.769933	0.0053052	0.0512622	0.186245	0.762028	3.47552	0.400587	72.6117	35.7474	0.762028	0.635365	2.56211	2.98586	2.53866	-0.428182	0.285114	2.91287	0.063831	0.0541809	0.441354	0.34631	0.00965014
1877	1.07157	1.72109	-0.0569255	-0.0537998	1.30564	31.7609	2781.71	0.701827	0.345138	0.817393	0.00448028	0.0539119	0.175208	0.809581	2.52599	0.404994	75.262	52.2731	0.809581	0.538515	2.57916	3.07764	3.152	-6.95723	0.270594	4.17344	0.0855583	0.0741196	0.517553	0.345138	0.0114387
1877	1.07262	1.63762	-0.0487686	-0.0461987	1.27943	32.4887	2580.13	0.728843	0.316982	0.799109	0.00129855	0.0423502	0.156843	0.790203	2.35942	0.394219	70.7266	49.2631	0.790203	0.493273	2.37671	2.7643	3.14282	-2.17399	0.302863	3.35377	0.0679737	0.0583603	0.404855	0.316982	0.00961339
2264	1.07068	1.92175	-0.081431	-0.0758265	1.37948	26.3314	2711.9	0.489391	0.397017	0.844927	0.0112434	0.0595808	0.34283	0.839656	1.49458	0.385314	72.8391	47.7503	0.839656	0.42823	2.98897	3.65138	3.35485	-9.15809	0.228387	4.6222	0.110437	0.0949187	0.690859	0.397017	0.0155182
2264	1.06587	1.83845	-0.0703716	-0.0655877	1.36051	29.5931	2849.02	0.715826	0.380697	0.828849	0.00747718	0.0364107	0.165619	0.818339	2.45818	0.385534	76.7532	45.8786	0.818339	0.517681	2.85928	3.39491	3.02827	-3.78232	0.240185	3.37147	0.0970128	0.0851476	0.558266	0.380697	0.0118651
2264	1.06943	1.66684	-0.0531464	-0.0503598	1.2747	32.3303	2643.38	0.693841	0.332089	0.797071	0.0014575	0.0438791	0.180748	0.793895	2.54515	0.407047	72.0197	44.3935	0.793895	0.562964	2.49812	2.82497	3.17925	-4.68091	0.278945	4.7441	0.0784716	0.0706218	0.339942	0.332089	0.00784987
2264	1.05674	1.85138	-0.0684708	-0.0639872	1.35016	27.1332	2761.4	0.336708	0.386217	0.871271	0.0108824	0.0415308	0.496213	0.864046	1.03917	0.3985	74.4847	63.9067	0.864046	0.314931	2.94061	3.55356	4.27019	-17.2462	0.222762	7.97399	0.141055	0.126578	0.639051	0.386217	0.0144768
2264	1.06643	1.80958	-0.0728561	-0.0679318	1.3428	32.33	2814.19	0.634347	0.37223	0.826392	-0.00686075	0.0465906	0.22373	0.827936	2.26235	0.406835	76.4723	48.3282	0.827936	0.506996	2.76504	3.04653	3.50065	1.46295	0.256133	4.65258	0.0788264	0.0723866	0.293201	0.37223	0.00643973
2697	1.08268	1.92195	-0.0770839	-0.0718381	1.37693	27.9753	2801.22	0.332068	0.402377	0.871008	0.0045564	0.0632009	0.501425	0.865324	1.31272	0.382151	75.2903	68.0061	0.865324	0.421795	3.01895	3.52324	4.3536	11.016	0.219695	4.80299	0.115829	0.103978	0.5226	0.402377	0.0118509
2697	1.07214	1.8113	-0.0664599	-0.0622797	1.33356	32.8366	2870.49	0.573752	0.362813	0.825496	-0.00220826	0.0495548	0.270849	0.820341	2.14818	0.383025	77.616	53.3588	0.820341	0.425084	2.71367	3.0758	3.4566	5.00416	0.256123	4.22185	0.0822968	0.0741533	0.375174	0.362813	0.00814358
2697	1.08868	1.90441	-0.0805063	-0.0748599	1.37574	27.7474	2774.83	0.286114	0.403847	0.886457	0.00343624	0.0801283	0.555072	0.879121	0.935589	0.382146	74.8798	73.1331	0.879121	0.390528	3.06941	3.52182	4.52959	-21.5448	0.218953	8.26489	0.122103	0.111282	0.470529	0.403847	0.0108216
2697	1.0793	2.03144	-0.0892037	-0.0822973	1.41105	20.371	2581.67	0.476924	0.43487	0.877826	0.0145943	0.077241	0.354166	0.879045	0.892349	0.381403	68.6665	59.0819	0.879045	0.513212	3.40845	4.30181	4.02795	-44.7729	0.191681	6.84239	0.187616	0.165247	0.928329	0.43487	0.0223695
2697	1.08626	2.07007	-0.0930222	-0.085608	1.43605	19.0347	2613.09	0.265064	0.44421	0.897893	0.0147636	0.0719213	0.580947	0.890821	0.484861	0.375615	69.3974	64.3466	0.890821	0.360435	3.47934	4.48477	4.00968	-18.7447	0.186035	11.5036	0.204898	0.179994	1.04517	0.44421	0.024904
3509	1.07372	1.66926	-0.0552105	-0.0521302	1.28159	29.3125	2517.98	0.769944	0.32525	0.752808	0.000920674	0.0546466	0.129979	0.749059	3.4509	0.424978	67.5795	35.304	0.749059	0.614192	2.43185	2.96252	2.42404	-1.42717	0.303103	2.73946	0.0675909	0.0548264	0.547991	0.32525	0.0127645
3509	1.06671	1.88596	-0.0786143	-0.0737478	1.37055	22.9234	2321.03	0.709583	0.387991	0.814608	0.0109502	0.052414	0.169876	0.802929	1.89947	0.352915	62.375	31.5276	0.802929	0.542218	2.90886	3.55422	2.66247	-4.66075	0.241063	3.70709	0.0966428	0.0795127	0.674998	0.387991	0.0171301
3509	1.06998	1.99574	-0.0927881	-0.0859673	1.41319	20.8615	2373.93	0.280969	0.42773	0.835794	0.0163402	0.0566943	0.561319	0.833505	1.23155	0.36583	63.4992	32.3828	0.833505	0.493093	3.21087	4.04763	2.88194	-11.4685	0.21806	4.51756	0.127274	0.10548	0.87745	0.42773	0.0217941
3509	1.07132	1.8994	-0.0780925	-0.0723974	1.37224	21.7134	2492.56	0.723898	0.396791	0.868178	0.0159645	0.0888954	0.160161	0.866202	0.788149	0.407093	66.634	68.8971	0.866202	0.404347	2.99591	3.78701	3.95945	-22.21	0.217386	8.37898	0.150386	0.129569	0.818933	0.396791	0.020817
3509	1.07018	2.20473	-0.103381	-0.0948859	1.47523	17.6344	2375.74	0.486705	0.471829	0.882915	0.0155576	0.0722606	0.345256	0.876026	0.836723	0.364522	63.5384	40.0967	0.876026	0.535267	3.71158	4.74858	3.35175	-34.485	0.178247	4.71391	0.20293	0.17533	1.09343	0.471829	0.0275995
3574	1.07399	1.92396	-0.0820493	-0.0764329	1.38297	23.3445	2581	0.696757	0.403587	0.844499	0.00661527	0.0389059	0.178719	0.837093	1.60594	0.393829	69.0506	40.1145	0.837093	0.579335	2.99855	3.93697	2.9778	-2.58357	0.224607	3.77639	0.111191	0.0886503	0.98227	0.403587	0.0225402
3574	1.07816	1.55302	-0.0432503	-0.0412582	1.24353	40.3545	2803.72	0.878408	0.279615	0.728114	-0.0294513	0.0435766	0.0647317	0.712925	4.66041	0.413428	77.2417	40.1242	0.712925	0.528311	2.12124	2.22514	2.7542	0.174122	0.366359	2.88812	0.0325826	0.0302954	0.107281	0.279615	0.00228725
3574	1.08514	1.58716	-0.0520242	-0.0491129	1.25261	39.4593	2814.47	0.635593	0.288094	0.735215	-0.0273016	0.0345611	0.222798	0.71473	4.67303	0.436134	77.7101	39.1269	0.71473	0.554601	2.16864	2.28763	2.67671	-1.0495	0.353699	2.58546	0.0336296	0.0310297	0.123594	0.288094	0.00259997
3574	1.0808	2.04446	-0.0858805	-0.0792442	1.41143	22.666	2548.33	0	0.439896	0.887418	0.0161497	0.0518469	1	0.874537	0.96766	0.389619	67.8331	51.0339	0.874537	0.380506	3.40479	4.00581	3.91438	-14.736	0.191307	5.94931	0.150034	0.134769	0.622429	0.439896	0.0152649
3574	1.06756	1.82437	-0.0658724	-0.0615295	1.33811	29.4948	2749.91	0.602946	0.380752	0.787012	0.00232542	0.0335643	0.247702	0.794525	3.06576	0.408717	73.8722	36.6905	0.794525	0.681023	2.80198	3.2018	2.81563	-4.44412	0.248787	3.95671	0.0799225	0.0709071	0.414563	0.380752	0.00901535
3823	1.07955	1.56772	-0.0487244	-0.0464291	1.25406	41.8971	2914.03	0.55583	0.296556	0.780667	-0.0214177	0.0299529	0.285487	0.767997	3.45944	0.392669	81.163	49.8453	0.767997	0.47004	2.21981	2.31141	3.38031	1.15185	0.330945	5.12164	0.0443206	0.0422986	0.0958106	0.296556	0.00202202
3823	1.0803	1.60729	-0.0470012	-0.0444999	1.2682	36.5283	2828.17	0.48948	0.306184	0.831541	-0.00526018	0.0233231	0.342751	0.810292	2.23487	0.403503	77.763	62.6847	0.810292	0.351283	2.31319	2.69759	3.72429	-3.3087	0.306791	6.57641	0.0743201	0.0654649	0.401318	0.306184	0.0088552
3823	1.08722	1.77343	-0.0631935	-0.0596217	1.32105	36.5297	3046.89	0.668548	0.352315	0.804414	-0.0105494	0.027779	0.198647	0.801072	2.85421	0.36368	83.0027	46.9854	0.801072	0.549823	2.58964	2.85597	3.26399	-2.43825	0.273961	3.78398	0.0618735	0.0563439	0.277333	0.352315	0.00552958
3823	1.08707	1.74037	-0.0600266	-0.0565092	1.30369	35.636	2887.75	0.482835	0.351119	0.825829	-0.00266003	0.0305027	0.348768	0.821841	2.21067	0.396345	78.9632	55.2783	0.821841	0.387621	2.61165	2.83365	3.63878	-4.2518	0.267331	5.07188	0.0778213	0.072803	0.231193	0.351119	0.00501827
3823	1.07901	1.75674	-0.0685958	-0.0646227	1.32252	35.5963	2855.98	0.410379	0.354352	0.833512	-0.0139047	0.0381318	0.418058	0.818555	2.61014	0.39193	78.9759	48.323	0.818555	0.5109	2.61051	2.75958	3.68487	-1.45432	0.272454	4.20755	0.0627135	0.0593381	0.157117	0.354352	0.0033754
3986	1.06894	1.47171	-0.0330681	-0.0318732	1.19545	43.3913	2933.83	0.602904	0.264935	0.784285	-0.0176891	0.020945	0.247735	0.76578	3.21824	0.420389	81.7496	55.538	0.76578	0.495092	2.10266	2.27907	3.37807	-1.33539	0.34235	3.54841	0.0522222	0.0483489	0.184317	0.264935	0.00387326
3986	1.06604	1.63319	-0.0482504	-0.045844	1.25886	30.1024	2458.56	0.499953	0.328521	0.873172	0.00123353	0.0384976	0.333375	0.859782	0.848619	0.415584	68.097	73.9653	0.859782	0.335403	2.56276	2.86249	4.86489	-32.3405	0.261984	6.62962	0.126023	0.117752	0.315979	0.328521	0.00827089
3986	1.06789	1.60917	-0.0449581	-0.0427171	1.23835	41.2469	3055.46	0.906127	0.3115	0.792801	-0.00935621	0.0354186	0.0492478	0.788018	3.19713	0.431108	84.1012	53.3836	0.788018	0.503647	2.38732	2.51243	3.39725	-1.95231	0.297878	3.32904	0.0560638	0.0534142	0.130022	0.3115	0.00264959
3986	1.07495	1.56257	-0.0416548	-0.0397304	1.23086	40.7757	2930.71	0.628489	0.293907	0.801012	-0.00535183	0.0180472	0.228132	0.788575	2.77712	0.415221	81.4355	57.5097	0.788575	0.485335	2.30024	2.46229	3.42668	-3.91743	0.310874	3.38763	0.064014	0.0603985	0.169825	0.293907	0.00361555
3986	1.07625	1.71788	-0.0556624	-0.0523323	1.28856	34.0218	2916.62	0.550703	0.350143	0.873088	0.00196667	0.0320214	0.289738	0.858235	1.75315	0.423749	80.2915	67.7291	0.858235	0.390469	2.69237	3.03102	4.51707	-16.8403	0.250978	5.64555	0.0912593	0.0835818	0.356946	0.350143	0.00767756
4605	1.06786	2.08412	-0.0978803	-0.0903592	1.43312	17.7558	2554.88	0.508532	0.443384	0.880692	0.0121928	0.0738917	0.325793	0.883336	0.80047	0.369365	67.863	57.8244	0.883336	0.421286	3.40426	4.65462	3.70324	-30.8331	0.190439	8.06215	0.175314	0.144041	1.30504	0.443384	0.0312732
4605	1.04541	1.9807	-0.0895	-0.0830637	1.41343	24.4285	2569.17	0.653197	0.408061	0.834246	0.00958628	0.0488357	0.209777	0.820933	1.706	0.362729	69.4104	37.8293	0.820933	0.575988	3.02063	3.72686	2.75475	-1.40397	0.233483	3.9782	0.0978696	0.0807482	0.744289	0.408061	0.0171214
4605	1.06039	1.95839	-0.0908452	-0.0850155	1.38881	24.1546	2563.56	0.458772	0.404092	0.822665	0.0164541	0.0768683	0.371016	0.817663	2.09929	0.36217	69.2836	37.7213	0.817663	0.633128	2.98369	3.7677	2.73798	-3.95015	0.232884	3.96169	0.100285	0.0813276	0.82764	0.404092	0.0189569
4605	1.06522	1.95836	-0.0930451	-0.086753	1.40117	22.8865	2466.91	0.599335	0.402871	0.820281	0.0172561	0.0688628	0.25052	0.810398	2.10714	0.355858	66.3152	35.7518	0.810398	0.587706	2.93269	3.84015	2.59939	-4.79233	0.239951	2.90249	0.104097	0.0815039	0.954565	0.402871	0.0225929
4605	1.05981	2.04784	-0.0970995	-0.0897209	1.44404	19.2906	2395.2	0.58255	0.432786	0.863504	0.0187423	0.068763	0.263783	0.85112	1.20116	0.350268	64.6806	44.974	0.85112	0.483131	3.26964	4.31919	3.14769	13.2034	0.21152	8.41226	0.150628	0.122888	1.11296	0.432786	0.0277401
Karatum	1.07325	1.59753	-0.0471614	-0.0449472	1.24849	38.573	2854.99	0.839292	0.304555	0.775089	-0.00963296	0.04069	0.087375	0.765585	3.71592	0.394359	79.0488	46.1091	0.765585	0.55052	2.28992	2.48451	3.06958	-2.23607	0.31329	4.52682	0.048078	0.043769	0.203899	0.304555	0.00430903
Karatum	1.07018	1.96084	-0.0839347	-0.0778498	1.38955	30.0373	2903.01	0.779534	0.408692	0.854398	0.00385143	0.0474397	0.12389	0.848376	2.11327	0.381999	79.1877	48.0887	0.848376	0.550638	3.07396	3.42721	3.50239	-1.49317	0.220131	3.83967	0.0974554	0.0896422	0.372914	0.408692	0.00781316
Karatum	1.06223	2.04851	-0.0923846	-0.0855864	1.42455	24.8916	2777.78	0.379852	0.431503	0.856715	0.00908406	0.0660851	0.449431	0.857286	1.53444	0.371073	75.084	46.1499	0.857286	0.59513	3.29399	3.9781	3.41083	-20.8246	0.20442	3.21927	0.121514	0.105874	0.722543	0.431503	0.0156399
Karatum	1.07742	1.77769	-0.0703716	-0.0661576	1.32877	33.9641	2868.51	0.574338	0.361773	0.8062	-0.0141705	0.0441227	0.270376	0.808666	2.59333	0.376374	78.8695	45.7111	0.808666	0.486021	2.64501	2.91263	3.28747	-1.49997	0.27207	3.74817	0.0614135	0.0554746	0.281916	0.361773	0.00593887
Karatum	1.06324	1.76173	-0.0697588	-0.0657403	1.32092	35.4922	2866.97	0.616896	0.349204	0.812798	-0.0078417	0.0419173	0.236938	0.796475	2.67123	0.383801	78.8763	44.2463	0.796475	0.467299	2.56268	2.7409	3.19233	-3.0997	0.280368	3.90812	0.0604299	0.0564737	0.186921	0.349204	0.00395623
Kolkhida	1.06709	1.71057	-0.0552873	-0.0521764	1.29568	31.2374	2589.77	0.415665	0.346226	0.843375	0.00212172	0.0493678	0.412763	0.8237	1.63662	0.403062	70.8105	49.7262	0.8237	0.411438	2.57622	2.9027	3.60674	-3.65355	0.268711	7.64553	0.0864603	0.0782973	0.340965	0.346226	0.00816305
Kolkhida	1.06678	1.5195	-0.041726	-0.0398016	1.22395	38.1266	2580.45	0.741463	0.27472	0.769337	-0.0194346	0.0243233	0.148459	0.747965	3.17988	0.43163	72.061	45.3362	0.747965	0.445368	2.12459	2.24968	3.11936	4.17102	0.348248	3.92416	0.0487144	0.0456094	0.130916	0.27472	0.00310501
Kolkhida	1.06397	1.67918	-0.0540157	-0.0509931	1.28279	32.4806	2634.47	0.593717	0.33278	0.800922	-0.00217207	0.0407624	0.254928	0.781917	2.78839	0.42151	71.6748	39.2655	0.781917	0.480963	2.52183	2.74159	3.10806	-1.44543	0.289466	4.12163	0.0693722	0.0641165	0.227797	0.33278	0.00525569
Kolkhida	1.06413	1.46917	-0.0355088	-0.0339876	1.20627	38.7605	2686.31	0.589111	0.260141	0.803234	-0.00943768	0.017501	0.258565	0.787413	2.14052	0.411107	74.0811	64.9522	0.787413	0.368018	2.07318	2.39092	3.7392	1.34103	0.348471	6.03451	0.0644822	0.0566983	0.328775	0.260141	0.00778385
Kolkhida	1.08303	1.62192	-0.0520728	-0.0494562	1.2611	36.5654	2906.23	0.598356	0.313941	0.786981	0.00263556	0.0137705	0.251286	0.765566	3.48051	0.395489	79.0754	45.9009	0.765566	0.449374	2.37413	2.71759	2.90195	-2.14538	0.309496	4.80972	0.0577853	0.0504073	0.356167	0.313941	0.00737799
Kuban	1.06302	1.79511	-0.0621903	-0.0582082	1.33687	24.8947	2552.91	0.374659	0.369788	0.822862	0.0184563	0.0435554	0.454906	0.818504	1.82392	0.379623	68.3395	43.5038	0.818504	0.504846	2.80651	3.63672	2.94665	1.71162	0.247744	7.2482	0.11656	0.0962446	0.86433	0.369788	0.0203159
Kuban	1.0661	1.87859	-0.075157	-0.0702894	1.35958	24.1655	2638.17	0.500374	0.389771	0.817763	0.017662	0.055329	0.333001	0.803841	2.33778	0.373873	70.0536	40.0394	0.803841	0.56476	2.8859	3.90047	2.49055	-0.747618	0.238924	4.06583	0.102301	0.0787096	1.05423	0.389771	0.0235918
Kuban	1.0604	1.93516	-0.0769261	-0.0715673	1.37254	19.174	2608.47	0.223996	0.410794	0.880588	0.016436	0.0693686	0.633992	0.868337	0.876994	0.384619	69.279	59.4496	0.868337	0.436568	3.13088	4.41316	3.47694	-32.5937	0.20935	7.92782	0.172043	0.140762	1.33525	0.410794	0.0312815
Kuban	1.0769	1.70331	-0.0495688	-0.0465329	1.28338	27.3579	2637.55	0.460838	0.355202	0.860829	0.0155995	0.0265804	0.369077	0.844493	1.24894	0.438391	71.1199	56.1833	0.844493	0.405183	2.78599	3.38631	3.71805	-26.9753	0.237269	7.13067	0.123116	0.108401	0.624257	0.355202	0.0147157
Kuban	1.05057	1.65203	-0.0439316	-0.0416216	1.26043	30.3879	2723.41	0.337341	0.338436	0.799954	0.00645276	0.0373816	0.495504	0.798995	2.4018	0.452734	73.0419	47.8421	0.798995	0.516139	2.59127	3.15282	2.92237	-4.62697	0.266217	4.19519	0.0953306	0.0823253	0.579192	0.338436	0.0130053

## Sheet: CNDVI
	XLSTAT 2016.02.28451 - ANOVA - Start time: 21.09.2023 at 19:04:17
	Y / Dependent variables: Workbook = Книга1.xlsx / Sheet = groupped / Range = groupped!$AE:$AE / 170 rows and 1 column
	X / Qualitative: Workbook = Книга1.xlsx / Sheet = groupped / Range = groupped!$A:$A / 170 rows and 1 column
	Constraints: an=0
	Confidence interval (%): 95
	Tolerance: 0.0001
	Use least squares means: Yes
	Summary statistics (Quantitative data):
	Variable	Observations	Obs. with missing data	Obs. without missing data	Minimum	Maximum	Mean	Std. deviation
	CNDVI	170	0	170	0.186098	0.486192	0.361083	0.0553664
	Summary statistics (Qualitative data):
	Variable	Categories	Counts	Frequencies	%
	Tag	1018	5	5	2.94118
		1102	5	5	2.94118
		121	5	5	2.94118
		125	5	5	2.94118
		1292	5	5	2.94118
		1385	5	5	2.94118
		1467	5	5	2.94118
		1476	5	5	2.94118
		157	5	5	2.94118
		1877	5	5	2.94118
		212	5	5	2.94118
		2264	5	5	2.94118
		2697	5	5	2.94118
		316	5	5	2.94118
		321	10	10	5.88235
		3509	5	5	2.94118
		3574	5	5	2.94118
		3823	5	5	2.94118
		3986	5	5	2.94118
		4605	5	5	2.94118
		501	5	5	2.94118
		502	5	5	2.94118
		507	5	5	2.94118
		527	5	5	2.94118
		536	5	5	2.94118
		551	5	5	2.94118
		582	5	5	2.94118
		619	5	5	2.94118
		658	5	5	2.94118
		837	5	5	2.94118
		Karatum	5	5	2.94118
		Kolkhida	5	5	2.94118
		Kuban	5	5	2.94118
	Regression of variable CNDVI:
	Goodness of fit statistics (CNDVI):
	Observations	170
	Sum of weights	170
	DF	137
	R2	0.728481
	Adjusted R2	0.66506
	MSE	0.00102674
	RMSE	0.0320427
	MAPE	6.64766
	DW	2.0266
	Cp	33
	AIC	-1140.52
	SBC	-1037.04
	PC	0.402324
	Analysis of variance (CNDVI):
	Source	DF	Sum of squares	Mean squares	F	Pr > F
	Model	32	0.377396	0.0117936	11.4865	< 0.0001
	Error	137	0.140663	0.00102674
	Corrected Total	169	0.518059
	Computed against model Y=Mean(Y)
	Model parameters (CNDVI):
	Source	Value	Standard error	t	Pr > |t|	Lower bound (95%)	Upper bound (95%)
	Intercept	0.372798	0.0143299	26.0153	< 0.0001	0.344462	0.401135
	Tag-1018	-0.0103655	0.0202656	-0.511484	0.609835	-0.0504394	0.0297083
	Tag-1102	-0.0252583	0.0202656	-1.24636	0.214758	-0.0653321	0.0148156
	Tag-121	0.0791327	0.0202656	3.90478	0.000147429	0.0390589	0.119207
	Tag-125	-0.0437409	0.0202656	-2.15838	0.0326412	-0.0838147	-0.00366701
	Tag-1292	-0.033417	0.0202656	-1.64895	0.101449	-0.0734909	0.00665682
	Tag-1385	-0.0502014	0.0202656	-2.47717	0.0144597	-0.0902752	-0.0101275
	Tag-1467	-0.0799781	0.0202656	-3.94649	0.000126175	-0.120052	-0.0399042
	Tag-1476	0.0381167	0.0202656	1.88085	0.0621141	-0.00195718	0.0781905
	Tag-157	0.0349137	0.0202656	1.72281	0.08718	-0.00516013	0.0749876
	Tag-1877	-0.0586918	0.0202656	-2.89613	0.00439896	-0.0987657	-0.018618
	Tag-212	0.0079213	0.0202656	0.390874	0.696497	-0.0321525	0.0479951
	Tag-2264	0.000851768	0.0202656	0.0420302	0.966536	-0.0392221	0.0409256
	Tag-2697	0.036825	0.0202656	1.81712	0.0713849	-0.00324889	0.0768988
	Tag-316	0.00857517	0.0202656	0.423139	0.672857	-0.0314987	0.048649
	Tag-321	0.0302357	0.0175505	1.72278	0.0871853	-0.00446932	0.0649406
	Tag-3509	0.0291202	0.0202656	1.43693	0.153018	-0.0109536	0.0691941
	Tag-3574	-0.0144095	0.0202656	-0.71103	0.478274	-0.0544833	0.0256644
	Tag-3823	-0.0406929	0.0202656	-2.00798	0.0466117	-0.0807668	-0.000619097
	Tag-3986	-0.062997	0.0202656	-3.10857	0.00228679	-0.103071	-0.0229232
	Tag-4605	0.0454408	0.0202656	2.24226	0.0265516	0.00536692	0.0855146
	Tag-501	-0.0509277	0.0202656	-2.51301	0.0131294	-0.0910015	-0.0108538
	Tag-502	0.0254055	0.0202656	1.25363	0.212112	-0.0146683	0.0654794
	Tag-507	-0.147001	0.0202656	-7.25371	< 0.0001	-0.187075	-0.106927
	Tag-527	-0.0568817	0.0202656	-2.80681	0.00573351	-0.0969555	-0.0168078
	Tag-536	-0.0366465	0.0202656	-1.80831	0.0727518	-0.0767203	0.00342737
	Tag-551	-0.0405978	0.0202656	-2.00328	0.0471195	-0.0806716	-0.000523928
	Tag-582	-0.0502073	0.0202656	-2.47746	0.0144484	-0.0902811	-0.0101334
	Tag-619	0.0259775	0.0202656	1.28185	0.20206	-0.0140964	0.0660513
	Tag-658	0.0625882	0.0202656	3.0884	0.00243687	0.0225144	0.102662
	Tag-837	0.0172404	0.0202656	0.85072	0.396409	-0.0228335	0.0573142
	Tag-Karatum	-0.00165282	0.0202656	-0.0815577	0.935117	-0.0417267	0.038421
	Tag-Kolkhida	-0.0672364	0.0202656	-3.31776	0.00116229	-0.10731	-0.0271626
	Tag-Kuban	0	0
	Equation of the model (CNDVI):
	CNDVI = 0.37279823868895-0.01036554009559*Tag-1018-2.52582835184367E-02*Tag-1102+7.91327478466657E-02*Tag-121-4.37408591011252E-02*Tag-125-3.34170226870586E-02*Tag-1292-5.02013857813132E-02*Tag-1385-7.99780508637396E-02*Tag-1467+3.81166684679848E-02*Tag-1476+0.034913716846217*Tag-157-5.86918329346118E-02*Tag-1877+7.92130354373828E-03*Tag-212+8.5176760858348E-04*Tag-2264+3.68249593651422E-02*Tag-2…
	Standardized coefficients (CNDVI):
	Source	Value	Standard error	t	Pr > |t|	Lower bound (95%)	Upper bound (95%)
	Tag-1018	-0.0317252	0.0620258	-0.511484	0.609835	-0.154377	0.0909266
	Tag-1102	-0.0773066	0.0620258	-1.24636	0.214758	-0.199958	0.0453452
	Tag-121	0.242197	0.0620258	3.90478	0.000147429	0.119545	0.364849
	Tag-125	-0.133875	0.0620258	-2.15838	0.0326412	-0.256527	-0.0112234
	Tag-1292	-0.102278	0.0620258	-1.64895	0.101449	-0.224929	0.0203742
	Tag-1385	-0.153649	0.0620258	-2.47717	0.0144597	-0.2763	-0.0309968
	Tag-1467	-0.244784	0.0620258	-3.94649	0.000126175	-0.367436	-0.122133
	Tag-1476	0.116662	0.0620258	1.88085	0.0621141	-0.00599022	0.239313
	Tag-157	0.106859	0.0620258	1.72281	0.08718	-0.0157933	0.22951
	Tag-1877	-0.179635	0.0620258	-2.89613	0.00439896	-0.302287	-0.0569831
	Tag-212	0.0242443	0.0620258	0.390874	0.696497	-0.0984075	0.146896
	Tag-2264	0.00260696	0.0620258	0.0420302	0.966536	-0.120045	0.125259
	Tag-2697	0.112708	0.0620258	1.81712	0.0713849	-0.00994369	0.23536
	Tag-316	0.0262456	0.0620258	0.423139	0.672857	-0.0964063	0.148897
	Tag-321	0.128874	0.074806	1.72278	0.0871853	-0.0190497	0.276798
	Tag-3509	0.0891266	0.0620258	1.43693	0.153018	-0.0335252	0.211778
	Tag-3574	-0.0441022	0.0620258	-0.71103	0.478274	-0.166754	0.0785496
	Tag-3823	-0.124547	0.0620258	-2.00798	0.0466117	-0.247198	-0.00189484
	Tag-3986	-0.192811	0.0620258	-3.10857	0.00228679	-0.315463	-0.0701597
	Tag-4605	0.139078	0.0620258	2.24226	0.0265516	0.0164262	0.26173
	Tag-501	-0.155872	0.0620258	-2.51301	0.0131294	-0.278523	-0.0332198
	Tag-502	0.0777573	0.0620258	1.25363	0.212112	-0.0448945	0.200409
	Tag-507	-0.449917	0.0620258	-7.25371	< 0.0001	-0.572569	-0.327265
	Tag-527	-0.174095	0.0620258	-2.80681	0.00573351	-0.296746	-0.0514428
	Tag-536	-0.112162	0.0620258	-1.80831	0.0727518	-0.234814	0.01049
	Tag-551	-0.124255	0.0620258	-2.00328	0.0471195	-0.246907	-0.00160356
	Tag-582	-0.153667	0.0620258	-2.47746	0.0144484	-0.276319	-0.0310149
	Tag-619	0.0795079	0.0620258	1.28185	0.20206	-0.043144	0.20216
	Tag-658	0.19156	0.0620258	3.0884	0.00243687	0.0689085	0.314212
	Tag-837	0.0527666	0.0620258	0.85072	0.396409	-0.0698852	0.175418
	Tag-Karatum	-0.00505869	0.0620258	-0.0815577	0.935117	-0.127711	0.117593
	Tag-Kolkhida	-0.205787	0.0620258	-3.31776	0.00116229	-0.328439	-0.083135
	Tag-Kuban	0	0
	Predictions and residuals (CNDVI):
	Observation	Weight	CNDVI	Pred(CNDVI)	Residual	Std. residual	Std. dev. on pred. (Mean)	Lower bound 95% (Mean)	Upper bound 95% (Mean)	Std. dev. on pred. (Observation)	Lower bound 95% (Observation)	Upper bound 95% (Observation)
	Obs1	1	0.366855	0.34754	0.0193155	0.602804	0.0143299	0.319203	0.375876	0.0351011	0.27813	0.41695
	Obs2	1	0.347276	0.34754	-0.000263707	-0.00822987	0.0143299	0.319203	0.375876	0.0351011	0.27813	0.41695
	Obs3	1	0.356581	0.34754	0.00904081	0.282148	0.0143299	0.319203	0.375876	0.0351011	0.27813	0.41695
	Obs4	1	0.353118	0.34754	0.00557795	0.174078	0.0143299	0.319203	0.375876	0.0351011	0.27813	0.41695
	Obs5	1	0.313869	0.34754	-0.0336705	-1.0508	0.0143299	0.319203	0.375876	0.0351011	0.27813	0.41695
	Obs6	1	0.349175	0.403034	-0.0538586	-1.68084	0.0101328	0.382997	0.423071	0.0336067	0.336579	0.469489
	Obs7	1	0.36237	0.403034	-0.0406635	-1.26904	0.0101328	0.382997	0.423071	0.0336067	0.336579	0.469489
	Obs8	1	0.369365	0.403034	-0.0336693	-1.05076	0.0101328	0.382997	0.423071	0.0336067	0.336579	0.469489
	Obs9	1	0.4167	0.403034	0.0136666	0.426511	0.0101328	0.382997	0.423071	0.0336067	0.336579	0.469489
	Obs10	1	0.40431	0.403034	0.00127603	0.0398227	0.0101328	0.382997	0.423071	0.0336067	0.336579	0.469489
	Obs11	1	0.402377	0.409623	-0.00724664	-0.226155	0.0143299	0.381287	0.43796	0.0351011	0.340213	0.479033
	Obs12	1	0.362813	0.409623	-0.0468098	-1.46085	0.0143299	0.381287	0.43796	0.0351011	0.340213	0.479033
	Obs13	1	0.403847	0.409623	-0.00577649	-0.180275	0.0143299	0.381287	0.43796	0.0351011	0.340213	0.479033
	Obs14	1	0.43487	0.409623	0.0252465	0.787901	0.0143299	0.381287	0.43796	0.0351011	0.340213	0.479033
	Obs15	1	0.44421	0.409623	0.0345864	1.07938	0.0143299	0.381287	0.43796	0.0351011	0.340213	0.479033
	Obs16	1	0.403587	0.358389	0.045198	1.41055	0.0143299	0.330052	0.386725	0.0351011	0.288979	0.427799
	Obs17	1	0.279615	0.358389	-0.0787742	-2.45841	0.0143299	0.330052	0.386725	0.0351011	0.288979	0.427799
	Obs18	1	0.288094	0.358389	-0.070295	-2.19379	0.0143299	0.330052	0.386725	0.0351011	0.288979	0.427799
	Obs19	1	0.439896	0.358389	0.0815075	2.54371	0.0143299	0.330052	0.386725	0.0351011	0.288979	0.427799
	Obs20	1	0.380752	0.358389	0.0223637	0.697932	0.0143299	0.330052	0.386725	0.0351011	0.288979	0.427799
	Obs21	1	0.402422	0.381373	0.0210485	0.656888	0.0143299	0.353037	0.40971	0.0351011	0.311963	0.450783
	Obs22	1	0.359309	0.381373	-0.0220648	-0.688605	0.0143299	0.353037	0.40971	0.0351011	0.311963	0.450783
	Obs23	1	0.386446	0.381373	0.00507282	0.158314	0.0143299	0.353037	0.40971	0.0351011	0.311963	0.450783
	Obs24	1	0.387594	0.381373	0.00622034	0.194126	0.0143299	0.353037	0.40971	0.0351011	0.311963	0.450783
	Obs25	1	0.371097	0.381373	-0.0102769	-0.320724	0.0143299	0.353037	0.40971	0.0351011	0.311963	0.450783
	Obs26	1	0.296556	0.332105	-0.0355493	-1.10943	0.0143299	0.303769	0.360442	0.0351011	0.262695	0.401515
	Obs27	1	0.306184	0.332105	-0.0259209	-0.808948	0.0143299	0.303769	0.360442	0.0351011	0.262695	0.401515
	Obs28	1	0.352315	0.332105	0.02021	0.630719	0.0143299	0.303769	0.360442	0.0351011	0.262695	0.401515
	Obs29	1	0.351119	0.332105	0.0190133	0.593375	0.0143299	0.303769	0.360442	0.0351011	0.262695	0.401515
	Obs30	1	0.354352	0.332105	0.0222469	0.694287	0.0143299	0.303769	0.360442	0.0351011	0.262695	0.401515
	Obs31	1	0.418942	0.398776	0.0201663	0.629358	0.0143299	0.370439	0.427112	0.0351011	0.329366	0.468186
	Obs32	1	0.421407	0.398776	0.0226308	0.706269	0.0143299	0.370439	0.427112	0.0351011	0.329366	0.468186
	Obs33	1	0.35614	0.398776	-0.0426359	-1.3306	0.0143299	0.370439	0.427112	0.0351011	0.329366	0.468186
	Obs34	1	0.423063	0.398776	0.0242872	0.757961	0.0143299	0.370439	0.427112	0.0351011	0.329366	0.468186
	Obs35	1	0.374327	0.398776	-0.0244484	-0.762992	0.0143299	0.370439	0.427112	0.0351011	0.329366	0.468186
	Obs36	1	0.307164	0.322591	-0.0154272	-0.481457	0.0143299	0.294254	0.350927	0.0351011	0.253181	0.392001
	Obs37	1	0.35349	0.322591	0.0308993	0.964315	0.0143299	0.294254	0.350927	0.0351011	0.253181	0.392001
	Obs38	1	0.295823	0.322591	-0.0267677	-0.835374	0.0143299	0.294254	0.350927	0.0351011	0.253181	0.392001
	Obs39	1	0.303051	0.322591	-0.0195397	-0.609801	0.0143299	0.294254	0.350927	0.0351011	0.253181	0.392001
	Obs40	1	0.353426	0.322591	0.0308353	0.962316	0.0143299	0.294254	0.350927	0.0351011	0.253181	0.392001
	Obs41	1	0.384639	0.410915	-0.0262754	-0.820012	0.0143299	0.382578	0.439251	0.0351011	0.341505	0.480325
	Obs42	1	0.382372	0.410915	-0.0285428	-0.890773	0.0143299	0.382578	0.439251	0.0351011	0.341505	0.480325
	Obs43	1	0.440065	0.410915	0.0291506	0.90974	0.0143299	0.382578	0.439251	0.0351011	0.341505	0.480325
	Obs44	1	0.433677	0.410915	0.0227626	0.710382	0.0143299	0.382578	0.439251	0.0351011	0.341505	0.480325
	Obs45	1	0.41382	0.410915	0.00290512	0.0906638	0.0143299	0.382578	0.439251	0.0351011	0.341505	0.480325
	Obs46	1	0.38922	0.398204	-0.008984	-0.280376	0.0143299	0.369867	0.42654	0.0351011	0.328794	0.467614
	Obs47	1	0.400994	0.398204	0.00279069	0.0870928	0.0143299	0.369867	0.42654	0.0351011	0.328794	0.467614
	Obs48	1	0.412942	0.398204	0.0147386	0.459967	0.0143299	0.369867	0.42654	0.0351011	0.328794	0.467614
	Obs49	1	0.411062	0.398204	0.0128585	0.401291	0.0143299	0.369867	0.42654	0.0351011	0.328794	0.467614
	Obs50	1	0.3768	0.398204	-0.0214038	-0.667975	0.0143299	0.369867	0.42654	0.0351011	0.328794	0.467614
	Obs51	1	0.397017	0.37365	0.0233669	0.729241	0.0143299	0.345314	0.401986	0.0351011	0.30424	0.44306
	Obs52	1	0.380697	0.37365	0.00704701	0.219925	0.0143299	0.345314	0.401986	0.0351011	0.30424	0.44306
	Obs53	1	0.332089	0.37365	-0.0415607	-1.29704	0.0143299	0.345314	0.401986	0.0351011	0.30424	0.44306
	Obs54	1	0.386217	0.37365	0.0125665	0.392179	0.0143299	0.345314	0.401986	0.0351011	0.30424	0.44306
	Obs55	1	0.37223	0.37365	-0.0014197	-0.0443064	0.0143299	0.345314	0.401986	0.0351011	0.30424	0.44306
	Obs56	1	0.38177	0.38072	0.00105031	0.0327785	0.0143299	0.352383	0.409056	0.0351011	0.31131	0.450129
	Obs57	1	0.369057	0.38072	-0.011663	-0.363983	0.0143299	0.352383	0.409056	0.0351011	0.31131	0.450129
	Obs58	1	0.37167	0.38072	-0.00904988	-0.282431	0.0143299	0.352383	0.409056	0.0351011	0.31131	0.450129
	Obs59	1	0.39211	0.38072	0.0113901	0.355465	0.0143299	0.352383	0.409056	0.0351011	0.31131	0.450129
	Obs60	1	0.388992	0.38072	0.00827248	0.25817	0.0143299	0.352383	0.409056	0.0351011	0.31131	0.450129
	Obs61	1	0.437869	0.403034	0.0348356	1.08716	0.0101328	0.382997	0.423071	0.0336067	0.336579	0.469489
	Obs62	1	0.449711	0.403034	0.0466766	1.4567	0.0101328	0.382997	0.423071	0.0336067	0.336579	0.469489
	Obs63	1	0.396306	0.403034	-0.00672794	-0.209968	0.0101328	0.382997	0.423071	0.0336067	0.336579	0.469489
	Obs64	1	0.420334	0.403034	0.0173001	0.539908	0.0101328	0.382997	0.423071	0.0336067	0.336579	0.469489
	Obs65	1	0.424198	0.403034	0.0211644	0.660506	0.0101328	0.382997	0.423071	0.0336067	0.336579	0.469489
	Obs66	1	0.304555	0.371145	-0.0665908	-2.07819	0.0143299	0.342809	0.399482	0.0351011	0.301735	0.440555
	Obs67	1	0.408692	0.371145	0.037547	1.17178	0.0143299	0.342809	0.399482	0.0351011	0.301735	0.440555
	Obs68	1	0.431503	0.371145	0.0603579	1.88367	0.0143299	0.342809	0.399482	0.0351011	0.301735	0.440555
	Obs69	1	0.361773	0.371145	-0.00937239	-0.292496	0.0143299	0.342809	0.399482	0.0351011	0.301735	0.440555
	Obs70	1	0.349204	0.371145	-0.0219416	-0.684761	0.0143299	0.342809	0.399482	0.0351011	0.301735	0.440555
	Obs71	1	0.369788	0.372798	-0.00301036	-0.0939482	0.0143299	0.344462	0.401135	0.0351011	0.303388	0.442208
	Obs72	1	0.389771	0.372798	0.0169729	0.529697	0.0143299	0.344462	0.401135	0.0351011	0.303388	0.442208
	Obs73	1	0.410794	0.372798	0.0379954	1.18577	0.0143299	0.344462	0.401135	0.0351011	0.303388	0.442208
	Obs74	1	0.355202	0.372798	-0.0175959	-0.54914	0.0143299	0.344462	0.401135	0.0351011	0.303388	0.442208
	Obs75	1	0.338436	0.372798	-0.034362	-1.07238	0.0143299	0.344462	0.401135	0.0351011	0.303388	0.442208
	Obs76	1	0.326838	0.339381	-0.012543	-0.391445	0.0143299	0.311045	0.367718	0.0351011	0.269971	0.408791
	Obs77	1	0.325342	0.339381	-0.0140394	-0.438146	0.0143299	0.311045	0.367718	0.0351011	0.269971	0.408791
	Obs78	1	0.320071	0.339381	-0.0193098	-0.602627	0.0143299	0.311045	0.367718	0.0351011	0.269971	0.408791
	Obs79	1	0.363114	0.339381	0.0237332	0.740672	0.0143299	0.311045	0.367718	0.0351011	0.269971	0.408791
	Obs80	1	0.36154	0.339381	0.022159	0.691546	0.0143299	0.311045	0.367718	0.0351011	0.269971	0.408791
	Obs81	1	0.32525	0.401918	-0.076668	-2.39268	0.0143299	0.373582	0.430255	0.0351011	0.332509	0.471328
	Obs82	1	0.387991	0.401918	-0.013927	-0.434639	0.0143299	0.373582	0.430255	0.0351011	0.332509	0.471328
	Obs83	1	0.42773	0.401918	0.025812	0.805549	0.0143299	0.373582	0.430255	0.0351011	0.332509	0.471328
	Obs84	1	0.396791	0.401918	-0.00512786	-0.160032	0.0143299	0.373582	0.430255	0.0351011	0.332509	0.471328
	Obs85	1	0.471829	0.401918	0.0699108	2.1818	0.0143299	0.373582	0.430255	0.0351011	0.332509	0.471328
	Obs86	1	0.277753	0.314106	-0.036353	-1.13452	0.0143299	0.28577	0.342443	0.0351011	0.244696	0.383516
	Obs87	1	0.284349	0.314106	-0.0297572	-0.928672	0.0143299	0.28577	0.342443	0.0351011	0.244696	0.383516
	Obs88	1	0.34631	0.314106	0.0322037	1.00502	0.0143299	0.28577	0.342443	0.0351011	0.244696	0.383516
	Obs89	1	0.345138	0.314106	0.0310311	0.968429	0.0143299	0.28577	0.342443	0.0351011	0.244696	0.383516
	Obs90	1	0.316982	0.314106	0.00287545	0.0897381	0.0143299	0.28577	0.342443	0.0351011	0.244696	0.383516
	Obs91	1	0.392852	0.407712	-0.0148596	-0.463744	0.0143299	0.379375	0.436048	0.0351011	0.338302	0.477122
	Obs92	1	0.380731	0.407712	-0.0269811	-0.842034	0.0143299	0.379375	0.436048	0.0351011	0.338302	0.477122
	Obs93	1	0.415188	0.407712	0.00747608	0.233316	0.0143299	0.379375	0.436048	0.0351011	0.338302	0.477122
	Obs94	1	0.446772	0.407712	0.0390601	1.219	0.0143299	0.379375	0.436048	0.0351011	0.338302	0.477122
	Obs95	1	0.403017	0.407712	-0.00469545	-0.146537	0.0143299	0.379375	0.436048	0.0351011	0.338302	0.477122
	Obs96	1	0.346226	0.305562	0.0406642	1.26906	0.0143299	0.277225	0.333898	0.0351011	0.236152	0.374972
	Obs97	1	0.27472	0.305562	-0.0308417	-0.962517	0.0143299	0.277225	0.333898	0.0351011	0.236152	0.374972
	Obs98	1	0.33278	0.305562	0.0272187	0.849449	0.0143299	0.277225	0.333898	0.0351011	0.236152	0.374972
	Obs99	1	0.260141	0.305562	-0.0454206	-1.4175	0.0143299	0.277225	0.333898	0.0351011	0.236152	0.374972
	Obs100	1	0.313941	0.305562	0.00837939	0.261507	0.0143299	0.277225	0.333898	0.0351011	0.236152	0.374972
	Obs101	1	0.338507	0.336152	0.00235485	0.0734909	0.0143299	0.307815	0.364488	0.0351011	0.266742	0.405562
	Obs102	1	0.364898	0.336152	0.0287458	0.897109	0.0143299	0.307815	0.364488	0.0351011	0.266742	0.405562
	Obs103	1	0.302419	0.336152	-0.0337332	-1.05276	0.0143299	0.307815	0.364488	0.0351011	0.266742	0.405562
	Obs104	1	0.324335	0.336152	-0.0118165	-0.368774	0.0143299	0.307815	0.364488	0.0351011	0.266742	0.405562
	Obs105	1	0.350601	0.336152	0.014449	0.45093	0.0143299	0.307815	0.364488	0.0351011	0.266742	0.405562
	Obs106	1	0.267349	0.315917	-0.0485676	-1.51571	0.0143299	0.28758	0.344253	0.0351011	0.246507	0.385327
	Obs107	1	0.338102	0.315917	0.0221855	0.692371	0.0143299	0.28758	0.344253	0.0351011	0.246507	0.385327
	Obs108	1	0.286204	0.315917	-0.0297127	-0.927285	0.0143299	0.28758	0.344253	0.0351011	0.246507	0.385327
	Obs109	1	0.316252	0.315917	0.000334959	0.0104535	0.0143299	0.28758	0.344253	0.0351011	0.246507	0.385327
	Obs110	1	0.371677	0.315917	0.05576	1.74017	0.0143299	0.28758	0.344253	0.0351011	0.246507	0.385327
	Obs111	1	0.343384	0.329057	0.014327	0.447121	0.0143299	0.300721	0.357394	0.0351011	0.259647	0.398467
	Obs112	1	0.310261	0.329057	-0.0187959	-0.58659	0.0143299	0.300721	0.357394	0.0351011	0.259647	0.398467
	Obs113	1	0.341806	0.329057	0.012749	0.397874	0.0143299	0.300721	0.357394	0.0351011	0.259647	0.398467
	Obs114	1	0.340942	0.329057	0.0118847	0.370903	0.0143299	0.300721	0.357394	0.0351011	0.259647	0.398467
	Obs115	1	0.308893	0.329057	-0.0201648	-0.629308	0.0143299	0.300721	0.357394	0.0351011	0.259647	0.398467
	Obs116	1	0.332993	0.3322	0.000792371	0.0247286	0.0143299	0.303864	0.360537	0.0351011	0.262791	0.40161
	Obs117	1	0.367171	0.3322	0.0349706	1.09137	0.0143299	0.303864	0.360537	0.0351011	0.262791	0.40161
	Obs118	1	0.326451	0.3322	-0.00574965	-0.179437	0.0143299	0.303864	0.360537	0.0351011	0.262791	0.40161
	Obs119	1	0.302153	0.3322	-0.0300475	-0.937731	0.0143299	0.303864	0.360537	0.0351011	0.262791	0.40161
	Obs120	1	0.332235	0.3322	3.40964e-05	0.00106409	0.0143299	0.303864	0.360537	0.0351011	0.262791	0.40161
	Obs121	1	0.264935	0.309801	-0.0448663	-1.4002	0.0143299	0.281465	0.338138	0.0351011	0.240391	0.379211
	Obs122	1	0.328521	0.309801	0.0187196	0.584207	0.0143299	0.281465	0.338138	0.0351011	0.240391	0.379211
	Obs123	1	0.3115	0.309801	0.0016989	0.0530198	0.0143299	0.281465	0.338138	0.0351011	0.240391	0.379211
	Obs124	1	0.293907	0.309801	-0.0158938	-0.496017	0.0143299	0.281465	0.338138	0.0351011	0.240391	0.379211
	Obs125	1	0.350143	0.309801	0.0403415	1.25899	0.0143299	0.281465	0.338138	0.0351011	0.240391	0.379211
	Obs126	1	0.406218	0.390039	0.0161799	0.504947	0.0143299	0.361702	0.418375	0.0351011	0.320629	0.459449
	Obs127	1	0.377701	0.390039	-0.0123374	-0.385031	0.0143299	0.361702	0.418375	0.0351011	0.320629	0.459449
	Obs128	1	0.401341	0.390039	0.0113021	0.352719	0.0143299	0.361702	0.418375	0.0351011	0.320629	0.459449
	Obs129	1	0.406806	0.390039	0.0167675	0.523285	0.0143299	0.361702	0.418375	0.0351011	0.320629	0.459449
	Obs130	1	0.358127	0.390039	-0.031912	-0.99592	0.0143299	0.361702	0.418375	0.0351011	0.320629	0.459449
	Obs131	1	0.486192	0.451931	0.0342611	1.06923	0.0143299	0.423594	0.480267	0.0351011	0.382521	0.521341
	Obs132	1	0.454391	0.451931	0.00245956	0.0767587	0.0143299	0.423594	0.480267	0.0351011	0.382521	0.521341
	Obs133	1	0.434682	0.451931	-0.0172487	-0.538303	0.0143299	0.423594	0.480267	0.0351011	0.382521	0.521341
	Obs134	1	0.456061	0.451931	0.00412988	0.128887	0.0143299	0.423594	0.480267	0.0351011	0.382521	0.521341
	Obs135	1	0.428329	0.451931	-0.0236018	-0.736573	0.0143299	0.423594	0.480267	0.0351011	0.382521	0.521341
	Obs136	1	0.315469	0.322597	-0.00712754	-0.222439	0.0143299	0.29426	0.350933	0.0351011	0.253187	0.392007
	Obs137	1	0.320223	0.322597	-0.00237342	-0.0740705	0.0143299	0.29426	0.350933	0.0351011	0.253187	0.392007
	Obs138	1	0.328691	0.322597	0.00609397	0.190183	0.0143299	0.29426	0.350933	0.0351011	0.253187	0.392007
	Obs139	1	0.304746	0.322597	-0.0178512	-0.557106	0.0143299	0.29426	0.350933	0.0351011	0.253187	0.392007
	Obs140	1	0.343855	0.322597	0.0212582	0.663432	0.0143299	0.29426	0.350933	0.0351011	0.253187	0.392007
	Obs141	1	0.320208	0.362433	-0.0422251	-1.31777	0.0143299	0.334096	0.390769	0.0351011	0.293023	0.431843
	Obs142	1	0.286393	0.362433	-0.0760398	-2.37307	0.0143299	0.334096	0.390769	0.0351011	0.293023	0.431843
	Obs143	1	0.377818	0.362433	0.0153852	0.480145	0.0143299	0.334096	0.390769	0.0351011	0.293023	0.431843
	Obs144	1	0.411932	0.362433	0.0494989	1.54478	0.0143299	0.334096	0.390769	0.0351011	0.293023	0.431843
	Obs145	1	0.415813	0.362433	0.0533808	1.66593	0.0143299	0.334096	0.390769	0.0351011	0.293023	0.431843
	Obs146	1	0.353796	0.321871	0.0319258	0.99635	0.0143299	0.293534	0.350207	0.0351011	0.252461	0.39128
	Obs147	1	0.323582	0.321871	0.00171134	0.0534081	0.0143299	0.293534	0.350207	0.0351011	0.252461	0.39128
	Obs148	1	0.276484	0.321871	-0.0453867	-1.41644	0.0143299	0.293534	0.350207	0.0351011	0.252461	0.39128
	Obs149	1	0.321743	0.321871	-0.000127131	-0.00396755	0.0143299	0.293534	0.350207	0.0351011	0.252461	0.39128
	Obs150	1	0.333747	0.321871	0.0118767	0.370652	0.0143299	0.293534	0.350207	0.0351011	0.252461	0.39128
	Obs151	1	0.443384	0.418239	0.025145	0.784734	0.0143299	0.389903	0.446575	0.0351011	0.348829	0.487649
	Obs152	1	0.408061	0.418239	-0.0101775	-0.317623	0.0143299	0.389903	0.446575	0.0351011	0.348829	0.487649
	Obs153	1	0.404092	0.418239	-0.0141468	-0.441499	0.0143299	0.389903	0.446575	0.0351011	0.348829	0.487649
	Obs154	1	0.402871	0.418239	-0.0153678	-0.479603	0.0143299	0.389903	0.446575	0.0351011	0.348829	0.487649
	Obs155	1	0.432786	0.418239	0.0145471	0.453991	0.0143299	0.389903	0.446575	0.0351011	0.348829	0.487649
	Obs156	1	0.248189	0.29282	-0.0446317	-1.39288	0.0143299	0.264484	0.321157	0.0351011	0.22341	0.36223
	Obs157	1	0.313609	0.29282	0.020789	0.648788	0.0143299	0.264484	0.321157	0.0351011	0.22341	0.36223
	Obs158	1	0.282557	0.29282	-0.0102629	-0.320286	0.0143299	0.264484	0.321157	0.0351011	0.22341	0.36223
	Obs159	1	0.297354	0.29282	0.00453339	0.14148	0.0143299	0.264484	0.321157	0.0351011	0.22341	0.36223
	Obs160	1	0.322392	0.29282	0.0295722	0.922897	0.0143299	0.264484	0.321157	0.0351011	0.22341	0.36223
	Obs161	1	0.441186	0.435386	0.00579958	0.180995	0.0143299	0.40705	0.463723	0.0351011	0.365977	0.504796
	Obs162	1	0.410172	0.435386	-0.0252147	-0.786908	0.0143299	0.40705	0.463723	0.0351011	0.365977	0.504796
	Obs163	1	0.436188	0.435386	0.000802035	0.0250302	0.0143299	0.40705	0.463723	0.0351011	0.365977	0.504796
	Obs164	1	0.460434	0.435386	0.0250478	0.781699	0.0143299	0.40705	0.463723	0.0351011	0.365977	0.504796
	Obs165	1	0.428952	0.435386	-0.00643469	-0.200816	0.0143299	0.40705	0.463723	0.0351011	0.365977	0.504796
	Obs166	1	0.254397	0.225797	0.0285997	0.892547	0.0143299	0.197461	0.254134	0.0351011	0.156388	0.295207
	Obs167	1	0.25334	0.225797	0.0275424	0.85955	0.0143299	0.197461	0.254134	0.0351011	0.156388	0.295207
	Obs168	1	0.213064	0.225797	-0.0127332	-0.397382	0.0143299	0.197461	0.254134	0.0351011	0.156388	0.295207
	Obs169	1	0.222088	0.225797	-0.00370911	-0.115755	0.0143299	0.197461	0.254134	0.0351011	0.156388	0.295207
	Obs170	1	0.186098	0.225797	-0.0396997	-1.23896	0.0143299	0.197461	0.254134	0.0351011	0.156388	0.295207
	Tag / Tukey (HSD) / Analysis of the differences between the categories with a confidence interval of 95% (CNDVI):
	Contrast	Difference	Standardized difference	Critical value	Pr > Diff	Significant
	121 vs 507	0.226133	11.1585	3.87982	< 0.0001	Yes
	121 vs 1467	0.159111	7.85127	3.87982	< 0.0001	Yes
	121 vs Kolkhida	0.146369	7.22254	3.87982	< 0.0001	Yes
	121 vs 3986	0.14213	7.01335	3.87982	< 0.0001	Yes
	121 vs 1877	0.137825	6.80091	3.87982	< 0.0001	Yes
	121 vs 527	0.136014	6.71159	3.87982	< 0.0001	Yes
	121 vs 501	0.13006	6.41779	3.87982	< 0.0001	Yes
	121 vs 582	0.12934	6.38224	3.87982	< 0.0001	Yes
	121 vs 1385	0.129334	6.38195	3.87982	< 0.0001	Yes
	121 vs 125	0.122874	6.06316	3.87982	< 0.0001	Yes
	121 vs 3823	0.119826	5.91276	3.87982	< 0.0001	Yes
	121 vs 551	0.119731	5.90806	3.87982	< 0.0001	Yes
	121 vs 536	0.115779	5.71309	3.87982	< 0.0001	Yes
	121 vs 1292	0.11255	5.55373	3.87982	< 0.0001	Yes
	121 vs 1102	0.104391	5.15114	3.87982	0.000409614	Yes
	121 vs 3574	0.0935422	4.61581	3.87982	0.00370933	Yes
	121 vs 1018	0.0894983	4.41626	3.87982	0.00793125	Yes
	121 vs Karatum	0.0807856	3.98634	3.87982	0.0356021	Yes
	121 vs Kuban	0.0791327	3.90478	3.87982	0.0462337	Yes
	121 vs 2264	0.078281	3.86275	3.87982	0.052728	No
	121 vs 212	0.0712114	3.51391	3.87982	0.143161	No
	121 vs 316	0.0705576	3.48164	3.87982	0.155617	No
	121 vs 837	0.0618924	3.05406	3.87982	0.398968	No
	121 vs 502	0.0537272	2.65115	3.87982	0.709328	No
	121 vs 619	0.0531553	2.62293	3.87982	0.729751	No
	121 vs 3509	0.0500125	2.46785	3.87982	0.830461	No
	121 vs 321	0.0488971	2.78607	3.87982	0.606156	No
	121 vs 157	0.044219	2.18197	3.87982	0.949765	No
	121 vs 2697	0.0423078	2.08766	3.87982	0.970341	No
	121 vs 1476	0.0410161	2.02393	3.87982	0.980081	No
	121 vs 4605	0.033692	1.66252	3.87982	0.999053	No
	121 vs 658	0.0165445	0.816385	3.87982	1	No
	658 vs 507	0.209589	10.3421	3.87982	< 0.0001	Yes
	658 vs 1467	0.142566	7.03489	3.87982	< 0.0001	Yes
	658 vs Kolkhida	0.129825	6.40616	3.87982	< 0.0001	Yes
	658 vs 3986	0.125585	6.19696	3.87982	< 0.0001	Yes
	658 vs 1877	0.12128	5.98453	3.87982	< 0.0001	Yes
	658 vs 527	0.11947	5.8952	3.87982	< 0.0001	Yes
	658 vs 501	0.113516	5.60141	3.87982	< 0.0001	Yes
	658 vs 582	0.112795	5.56586	3.87982	< 0.0001	Yes
	658 vs 1385	0.11279	5.56557	3.87982	< 0.0001	Yes
	658 vs 125	0.106329	5.24677	3.87982	0.000270221	Yes
	658 vs 3823	0.103281	5.09638	3.87982	0.000518318	Yes
	658 vs 551	0.103186	5.09168	3.87982	0.000528833	Yes
	658 vs 536	0.0992347	4.8967	3.87982	0.00120025	Yes
	658 vs 1292	0.0960052	4.73735	3.87982	0.0022948	Yes
	658 vs 1102	0.0878465	4.33476	3.87982	0.0107015	Yes
	658 vs 3574	0.0769977	3.79943	3.87982	0.064001	No
	658 vs 1018	0.0729538	3.59988	3.87982	0.11374	No
	658 vs Karatum	0.064241	3.16995	3.87982	0.319092	No
	658 vs Kuban	0.0625882	3.0884	3.87982	0.374388	No
	658 vs 2264	0.0617364	3.04637	3.87982	0.40457	No
	658 vs 212	0.0546669	2.69752	3.87982	0.67474	No
	658 vs 316	0.054013	2.66526	3.87982	0.698933	No
	658 vs 837	0.0453479	2.23768	3.87982	0.933581	No
	658 vs 502	0.0371827	1.83477	3.87982	0.995136	No
	658 vs 619	0.0366107	1.80655	3.87982	0.996186	No
	658 vs 3509	0.033468	1.65147	3.87982	0.999159	No
	658 vs 321	0.0323526	1.8434	3.87982	0.994771	No
	658 vs 157	0.0276745	1.36559	3.87982	0.99998	No
	658 vs 2697	0.0257633	1.27128	3.87982	0.999996	No
	658 vs 1476	0.0244715	1.20754	3.87982	0.999999	No
	658 vs 4605	0.0171475	0.846136	3.87982	1	No
	4605 vs 507	0.192442	9.49597	3.87982	< 0.0001	Yes
	4605 vs 1467	0.125419	6.18875	3.87982	< 0.0001	Yes
	4605 vs Kolkhida	0.112677	5.56002	3.87982	< 0.0001	Yes
	4605 vs 3986	0.108438	5.35083	3.87982	0.000170663	Yes
	4605 vs 1877	0.104133	5.13839	3.87982	0.000432772	Yes
	4605 vs 527	0.102322	5.04907	3.87982	0.000634089	Yes
	4605 vs 501	0.0963684	4.75527	3.87982	0.00213567	Yes
	4605 vs 582	0.095648	4.71972	3.87982	0.00246222	Yes
	4605 vs 1385	0.0956421	4.71943	3.87982	0.00246508	Yes
	4605 vs 125	0.0891816	4.40064	3.87982	0.00840433	Yes
	4605 vs 3823	0.0861337	4.25024	3.87982	0.0144977	Yes
	4605 vs 551	0.0860385	4.24554	3.87982	0.0147412	Yes
	4605 vs 536	0.0820872	4.05057	3.87982	0.0288179	Yes
	4605 vs 1292	0.0788578	3.89121	3.87982	0.0482493	Yes
	4605 vs 1102	0.070699	3.48862	3.87982	0.152854	No
	4605 vs 3574	0.0598502	2.95329	3.87982	0.47464	No
	4605 vs 1018	0.0558063	2.75374	3.87982	0.631478	No
	4605 vs Karatum	0.0470936	2.32382	3.87982	0.901969	No
	4605 vs Kuban	0.0454408	2.24226	3.87982	0.932105	No
	4605 vs 2264	0.044589	2.20023	3.87982	0.944812	No
	4605 vs 212	0.0375195	1.85139	3.87982	0.994412	No
	4605 vs 316	0.0368656	1.81912	3.87982	0.995745	No
	4605 vs 837	0.0282004	1.39154	3.87982	0.99997	No
	4605 vs 502	0.0200352	0.988632	3.87982	1	No
	4605 vs 619	0.0194633	0.960409	3.87982	1	No
	4605 vs 3509	0.0163206	0.805333	3.87982	1	No
	4605 vs 321	0.0152051	0.866362	3.87982	1	No
	4605 vs 157	0.010527	0.519454	3.87982	1	No
	4605 vs 2697	0.0086158	0.425144	3.87982	1	No
	4605 vs 1476	0.00732409	0.361405	3.87982	1	No
	1476 vs 507	0.185117	9.13456	3.87982	< 0.0001	Yes
	1476 vs 1467	0.118095	5.82735	3.87982	< 0.0001	Yes
	1476 vs Kolkhida	0.105353	5.19861	3.87982	0.000333454	Yes
	1476 vs 3986	0.101114	4.98942	3.87982	0.000815705	Yes
	1476 vs 1877	0.0968085	4.77698	3.87982	0.00195688	Yes
	1476 vs 527	0.0949983	4.68766	3.87982	0.0027968	Yes
	1476 vs 501	0.0890444	4.39387	3.87982	0.00861743	Yes
	1476 vs 582	0.088324	4.35832	3.87982	0.00982045	Yes
	1476 vs 1385	0.0883181	4.35803	3.87982	0.00983091	Yes
	1476 vs 125	0.0818575	4.03923	3.87982	0.0299238	Yes
	1476 vs 3823	0.0788096	3.88884	3.87982	0.0486103	Yes
	1476 vs 551	0.0787144	3.88414	3.87982	0.0493302	Yes
	1476 vs 536	0.0747631	3.68916	3.87982	0.0885448	No
	1476 vs 1292	0.0715337	3.52981	3.87982	0.137313	No
	1476 vs 1102	0.063375	3.12722	3.87982	0.347495	No
	1476 vs 3574	0.0525261	2.59188	3.87982	0.75157	No
	1476 vs 1018	0.0484822	2.39234	3.87982	0.870846	No
	1476 vs Karatum	0.0397695	1.96241	3.87982	0.986901	No
	1476 vs Kuban	0.0381167	1.88085	3.87982	0.992905	No
	1476 vs 2264	0.0372649	1.83882	3.87982	0.994967	No
	1476 vs 212	0.0301954	1.48998	3.87982	0.999879	No
	1476 vs 316	0.0295415	1.45772	3.87982	0.999922	No
	1476 vs 837	0.0208763	1.03013	3.87982	1	No
	1476 vs 502	0.0127111	0.627227	3.87982	1	No
	1476 vs 619	0.0121392	0.599004	3.87982	1	No
	1476 vs 3509	0.00899646	0.443927	3.87982	1	No
	1476 vs 321	0.00788102	0.449047	3.87982	1	No
	1476 vs 157	0.00320295	0.158049	3.87982	1	No
	1476 vs 2697	0.00129171	0.063739	3.87982	1	No
	2697 vs 507	0.183826	9.07082	3.87982	< 0.0001	Yes
	2697 vs 1467	0.116803	5.76361	3.87982	< 0.0001	Yes
	2697 vs Kolkhida	0.104061	5.13488	3.87982	0.000439372	Yes
	2697 vs 3986	0.099822	4.92568	3.87982	0.00106451	Yes
	2697 vs 1877	0.0955168	4.71325	3.87982	0.0025266	Yes
	2697 vs 527	0.0937066	4.62392	3.87982	0.00359373	Yes
	2697 vs 501	0.0877526	4.33013	3.87982	0.0108831	Yes
	2697 vs 582	0.0870322	4.29458	3.87982	0.0123744	Yes
	2697 vs 1385	0.0870263	4.29429	3.87982	0.0123874	Yes
	2697 vs 125	0.0805658	3.97549	3.87982	0.0368779	Yes
	2697 vs 3823	0.0775179	3.8251	3.87982	0.0592037	No
	2697 vs 551	0.0774227	3.8204	3.87982	0.0600574	No
	2697 vs 536	0.0734714	3.62542	3.87982	0.106001	No
	2697 vs 1292	0.070242	3.46607	3.87982	0.161917	No
	2697 vs 1102	0.0620832	3.06348	3.87982	0.392156	No
	2697 vs 3574	0.0512344	2.52815	3.87982	0.793908	No
	2697 vs 1018	0.0471905	2.3286	3.87982	0.89997	No
	2697 vs Karatum	0.0384778	1.89867	3.87982	0.99184	No
	2697 vs Kuban	0.036825	1.81712	3.87982	0.995818	No
	2697 vs 2264	0.0359732	1.77509	3.87982	0.997123	No
	2697 vs 212	0.0289037	1.42624	3.87982	0.99995	No
	2697 vs 316	0.0282498	1.39398	3.87982	0.999969	No
	2697 vs 837	0.0195846	0.966396	3.87982	1	No
	2697 vs 502	0.0114194	0.563488	3.87982	1	No
	2697 vs 619	0.0108475	0.535265	3.87982	1	No
	2697 vs 3509	0.00770475	0.380188	3.87982	1	No
	2697 vs 321	0.00658931	0.375448	3.87982	1	No
	2697 vs 157	0.00191124	0.0943097	3.87982	1	No
	157 vs 507	0.181914	8.97651	3.87982	< 0.0001	Yes
	157 vs 1467	0.114892	5.6693	3.87982	< 0.0001	Yes
	157 vs Kolkhida	0.10215	5.04057	3.87982	0.000657373	Yes
	157 vs 3986	0.0979107	4.83137	3.87982	0.0015694	Yes
	157 vs 1877	0.0936055	4.61894	3.87982	0.00366439	Yes
	157 vs 527	0.0917954	4.52961	3.87982	0.00517379	Yes
	157 vs 501	0.0858414	4.23582	3.87982	0.0152574	Yes
	157 vs 582	0.085121	4.20027	3.87982	0.0172879	Yes
	157 vs 1385	0.0851151	4.19998	3.87982	0.0173055	Yes
	157 vs 125	0.0786546	3.88119	3.87982	0.0497879	Yes
	157 vs 3823	0.0756067	3.73079	3.87982	0.078486	No
	157 vs 551	0.0755115	3.72609	3.87982	0.0795706	No
	157 vs 536	0.0715602	3.53111	3.87982	0.13684	No
	157 vs 1292	0.0683307	3.37176	3.87982	0.20421	No
	157 vs 1102	0.060172	2.96917	3.87982	0.462426	No
	157 vs 3574	0.0493232	2.43384	3.87982	0.849425	No
	157 vs 1018	0.0452793	2.23429	3.87982	0.934657	No
	157 vs Karatum	0.0365665	1.80436	3.87982	0.996258	No
	157 vs Kuban	0.0349137	1.72281	3.87982	0.998248	No
	157 vs 2264	0.0340619	1.68078	3.87982	0.998853	No
	157 vs 212	0.0269924	1.33193	3.87982	0.999988	No
	157 vs 316	0.0263385	1.29967	3.87982	0.999993	No
	157 vs 837	0.0176734	0.872086	3.87982	1	No
	157 vs 502	0.00950818	0.469178	3.87982	1	No
	157 vs 619	0.00893624	0.440956	3.87982	1	No
	157 vs 3509	0.00579351	0.285879	3.87982	1	No
	157 vs 321	0.00467806	0.266548	3.87982	1	No
	321 vs 507	0.177236	10.0986	3.87982	< 0.0001	Yes
	321 vs 1467	0.110214	6.27979	3.87982	< 0.0001	Yes
	321 vs Kolkhida	0.0974721	5.5538	3.87982	< 0.0001	Yes
	321 vs 3986	0.0932327	5.31224	3.87982	0.000202539	Yes
	321 vs 1877	0.0889275	5.06694	3.87982	0.000587702	Yes
	321 vs 527	0.0871173	4.9638	3.87982	0.000908174	Yes
	321 vs 501	0.0811633	4.62455	3.87982	0.00358493	Yes
	321 vs 582	0.0804429	4.5835	3.87982	0.0042053	Yes
	321 vs 1385	0.080437	4.58317	3.87982	0.00421077	Yes
	321 vs 125	0.0739765	4.21506	3.87982	0.0164149	Yes
	321 vs 3823	0.0709286	4.04139	3.87982	0.0297103	Yes
	321 vs 551	0.0708334	4.03597	3.87982	0.0302492	Yes
	321 vs 536	0.0668821	3.81083	3.87982	0.0618298	No
	321 vs 1292	0.0636527	3.62682	3.87982	0.105589	No
	321 vs 1102	0.0554939	3.16195	3.87982	0.32431	No
	321 vs 3574	0.0446451	2.5438	3.87982	0.783839	No
	321 vs 1018	0.0406012	2.31339	3.87982	0.906238	No
	321 vs Karatum	0.0318885	1.81695	3.87982	0.995824	No
	321 vs Kuban	0.0302357	1.72278	3.87982	0.998248	No
	321 vs 2264	0.0293839	1.67424	3.87982	0.998929	No
	321 vs 212	0.0223143	1.27143	3.87982	0.999996	No
	321 vs 316	0.0216605	1.23418	3.87982	0.999998	No
	321 vs 837	0.0129953	0.74045	3.87982	1	No
	321 vs 502	0.00483012	0.275212	3.87982	1	No
	321 vs 619	0.00425817	0.242624	3.87982	1	No
	321 vs 3509	0.00111544	0.0635561	3.87982	1	No
	3509 vs 507	0.176121	8.69063	3.87982	< 0.0001	Yes
	3509 vs 1467	0.109098	5.38342	3.87982	0.000147571	Yes
	3509 vs Kolkhida	0.0963566	4.75469	3.87982	0.00214068	Yes
	3509 vs 3986	0.0921172	4.54549	3.87982	0.00486859	Yes
	3509 vs 1877	0.087812	4.33306	3.87982	0.0107679	Yes
	3509 vs 527	0.0860019	4.24374	3.87982	0.0148359	Yes
	3509 vs 501	0.0800479	3.94994	3.87982	0.0400461	Yes
	3509 vs 582	0.0793275	3.91439	3.87982	0.044851	Yes
	3509 vs 1385	0.0793216	3.9141	3.87982	0.0448923	Yes
	3509 vs 125	0.0728611	3.59531	3.87982	0.115173	No
	3509 vs 3823	0.0698132	3.44491	3.87982	0.170784	No
	3509 vs 551	0.069718	3.44021	3.87982	0.1728	No
	3509 vs 536	0.0657667	3.24524	3.87982	0.272399	No
	3509 vs 1292	0.0625372	3.08588	3.87982	0.376165	No
	3509 vs 1102	0.0543785	2.68329	3.87982	0.685478	No
	3509 vs 3574	0.0435297	2.14796	3.87982	0.958122	No
	3509 vs 1018	0.0394857	1.94841	3.87982	0.988153	No
	3509 vs Karatum	0.030773	1.51849	3.87982	0.999824	No
	3509 vs Kuban	0.0291202	1.43693	3.87982	0.999942	No
	3509 vs 2264	0.0282684	1.3949	3.87982	0.999969	No
	3509 vs 212	0.0211989	1.04605	3.87982	1	No
	3509 vs 316	0.020545	1.01379	3.87982	1	No
	3509 vs 837	0.0118798	0.586207	3.87982	1	No
	3509 vs 502	0.00371468	0.1833	3.87982	1	No
	3509 vs 619	0.00314273	0.155077	3.87982	1	No
	619 vs 507	0.172978	8.53556	3.87982	< 0.0001	Yes
	619 vs 1467	0.105956	5.22834	3.87982	0.00029292	Yes
	619 vs Kolkhida	0.0932139	4.59961	3.87982	0.00395072	Yes
	619 vs 3986	0.0889745	4.39042	3.87982	0.00872782	Yes
	619 vs 1877	0.0846693	4.17798	3.87982	0.0186837	Yes
	619 vs 527	0.0828592	4.08866	3.87982	0.0253648	Yes
	619 vs 501	0.0769052	3.79486	3.87982	0.064888	No
	619 vs 582	0.0761848	3.75931	3.87982	0.072161	No
	619 vs 1385	0.0761789	3.75902	3.87982	0.0722233	No
	619 vs 125	0.0697183	3.44023	3.87982	0.172792	No
	619 vs 3823	0.0666704	3.28983	3.87982	0.246864	No
	619 vs 551	0.0665753	3.28513	3.87982	0.249476	No
	619 vs 536	0.062624	3.09016	3.87982	0.373145	No
	619 vs 1292	0.0593945	2.9308	3.87982	0.49208	No
	619 vs 1102	0.0512358	2.52821	3.87982	0.793866	No
	619 vs 3574	0.0403869	1.99288	3.87982	0.983807	No
	619 vs 1018	0.036343	1.79333	3.87982	0.996607	No
	619 vs Karatum	0.0276303	1.36341	3.87982	0.999981	No
	619 vs Kuban	0.0259775	1.28185	3.87982	0.999995	No
	619 vs 2264	0.0251257	1.23982	3.87982	0.999998	No
	619 vs 212	0.0180562	0.890976	3.87982	1	No
	619 vs 316	0.0174023	0.858711	3.87982	1	No
	619 vs 837	0.00873712	0.43113	3.87982	1	No
	619 vs 502	0.000571948	0.0282226	3.87982	1	No
	502 vs 507	0.172406	8.50733	3.87982	< 0.0001	Yes
	502 vs 1467	0.105384	5.20012	3.87982	0.000331277	Yes
	502 vs Kolkhida	0.0926419	4.57139	3.87982	0.00440692	Yes
	502 vs 3986	0.0884025	4.3622	3.87982	0.00968204	Yes
	502 vs 1877	0.0840974	4.14976	3.87982	0.0205981	Yes
	502 vs 527	0.0822872	4.06044	3.87982	0.0278851	Yes
	502 vs 501	0.0763332	3.76664	3.87982	0.0706082	No
	502 vs 582	0.0756128	3.73109	3.87982	0.0784163	No
	502 vs 1385	0.0756069	3.7308	3.87982	0.078483	No
	502 vs 125	0.0691464	3.41201	3.87982	0.18528	No
	502 vs 3823	0.0660985	3.26161	3.87982	0.262836	No
	502 vs 551	0.0660033	3.25691	3.87982	0.265557	No
	502 vs 536	0.062052	3.06194	3.87982	0.393267	No
	502 vs 1292	0.0588226	2.90258	3.87982	0.514159	No
	502 vs 1102	0.0506638	2.49999	3.87982	0.811429	No
	502 vs 3574	0.039815	1.96466	3.87982	0.98669	No
	502 vs 1018	0.0357711	1.76511	3.87982	0.997376	No
	502 vs Karatum	0.0270583	1.33519	3.87982	0.999988	No
	502 vs Kuban	0.0254055	1.25363	3.87982	0.999997	No
	502 vs 2264	0.0245538	1.2116	3.87982	0.999999	No
	502 vs 212	0.0174842	0.862754	3.87982	1	No
	502 vs 316	0.0168304	0.830489	3.87982	1	No
	502 vs 837	0.00816517	0.402908	3.87982	1	No
	837 vs 507	0.164241	8.10443	3.87982	< 0.0001	Yes
	837 vs 1467	0.0972184	4.79721	3.87982	0.00180321	Yes
	837 vs Kolkhida	0.0844768	4.16848	3.87982	0.0193093	Yes
	837 vs 3986	0.0802374	3.95929	3.87982	0.0388603	Yes
	837 vs 1877	0.0759322	3.74685	3.87982	0.0748693	No
	837 vs 527	0.074122	3.65753	3.87982	0.0968864	No
	837 vs 501	0.068168	3.36373	3.87982	0.208145	No
	837 vs 582	0.0674476	3.32818	3.87982	0.226207	No
	837 vs 1385	0.0674417	3.32789	3.87982	0.226359	No
	837 vs 125	0.0609812	3.0091	3.87982	0.432151	No
	837 vs 3823	0.0579333	2.8587	3.87982	0.548765	No
	837 vs 551	0.0578381	2.854	3.87982	0.55248	No
	837 vs 536	0.0538868	2.65903	3.87982	0.703537	No
	837 vs 1292	0.0506574	2.49967	3.87982	0.811623	No
	837 vs 1102	0.0424986	2.09708	3.87982	0.968638	No
	837 vs 3574	0.0316498	1.56175	3.87982	0.999699	No
	837 vs 1018	0.0276059	1.3622	3.87982	0.999981	No
	837 vs Karatum	0.0188932	0.932278	3.87982	1	No
	837 vs Kuban	0.0172404	0.85072	3.87982	1	No
	837 vs 2264	0.0163886	0.80869	3.87982	1	No
	837 vs 212	0.00931906	0.459846	3.87982	1	No
	837 vs 316	0.00866519	0.427581	3.87982	1	No
	316 vs 507	0.155576	7.67684	3.87982	< 0.0001	Yes
	316 vs 1467	0.0885532	4.36963	3.87982	0.00942167	Yes
	316 vs Kolkhida	0.0758116	3.7409	3.87982	0.0761925	No
	316 vs 3986	0.0715722	3.53171	3.87982	0.136627	No
	316 vs 1877	0.067267	3.31927	3.87982	0.2309	No
	316 vs 527	0.0654568	3.22995	3.87982	0.281523	No
	316 vs 501	0.0595029	2.93615	3.87982	0.48792	No
	316 vs 582	0.0587825	2.9006	3.87982	0.515713	No
	316 vs 1385	0.0587766	2.90031	3.87982	0.515942	No
	316 vs 125	0.052316	2.58152	3.87982	0.758692	No
	316 vs 3823	0.0492681	2.43112	3.87982	0.850886	No
	316 vs 551	0.0491729	2.42642	3.87982	0.853392	No
	316 vs 536	0.0452216	2.23145	3.87982	0.935551	No
	316 vs 1292	0.0419922	2.07209	3.87982	0.973002	No
	316 vs 1102	0.0338335	1.6695	3.87982	0.998981	No
	316 vs 3574	0.0229846	1.13417	3.87982	1	No
	316 vs 1018	0.0189407	0.934623	3.87982	1	No
	316 vs Karatum	0.010228	0.504697	3.87982	1	No
	316 vs Kuban	0.00857517	0.423139	3.87982	1	No
	316 vs 2264	0.0077234	0.381109	3.87982	1	No
	316 vs 212	0.000653868	0.0322649	3.87982	1	No
	212 vs 507	0.154922	7.64458	3.87982	< 0.0001	Yes
	212 vs 1467	0.0878994	4.33737	3.87982	0.0106005	Yes
	212 vs Kolkhida	0.0751577	3.70863	3.87982	0.0837135	No
	212 vs 3986	0.0709183	3.49944	3.87982	0.148646	No
	212 vs 1877	0.0666131	3.287	3.87982	0.248434	No
	212 vs 527	0.064803	3.19768	3.87982	0.301383	No
	212 vs 501	0.058849	2.90388	3.87982	0.513134	No
	212 vs 582	0.0581286	2.86834	3.87982	0.541146	No
	212 vs 1385	0.0581227	2.86805	3.87982	0.541376	No
	212 vs 125	0.0516622	2.54925	3.87982	0.780282	No
	212 vs 3823	0.0486142	2.39885	3.87982	0.86761	No
	212 vs 551	0.0485191	2.39416	3.87982	0.869948	No
	212 vs 536	0.0445678	2.19918	3.87982	0.945106	No
	212 vs 1292	0.0413383	2.03983	3.87982	0.977928	No
	212 vs 1102	0.0331796	1.63724	3.87982	0.99928	No
	212 vs 3574	0.0223308	1.1019	3.87982	1	No
	212 vs 1018	0.0182868	0.902359	3.87982	1	No
	212 vs Karatum	0.00957412	0.472432	3.87982	1	No
	212 vs Kuban	0.0079213	0.390874	3.87982	1	No
	212 vs 2264	0.00706954	0.348844	3.87982	1	No
	2264 vs 507	0.147853	7.29574	3.87982	< 0.0001	Yes
	2264 vs 1467	0.0808298	3.98852	3.87982	0.03535	Yes
	2264 vs Kolkhida	0.0680882	3.35979	3.87982	0.210096	No
	2264 vs 3986	0.0638488	3.1506	3.87982	0.331794	No
	2264 vs 1877	0.0595436	2.93816	3.87982	0.486357	No
	2264 vs 527	0.0577334	2.84884	3.87982	0.556567	No
	2264 vs 501	0.0517795	2.55504	3.87982	0.776476	No
	2264 vs 582	0.051059	2.51949	3.87982	0.799375	No
	2264 vs 1385	0.0510532	2.5192	3.87982	0.799557	No
	2264 vs 125	0.0445926	2.20041	3.87982	0.944762	No
	2264 vs 3823	0.0415447	2.05001	3.87982	0.976456	No
	2264 vs 551	0.0414495	2.04531	3.87982	0.977144	No
	2264 vs 536	0.0374982	1.85034	3.87982	0.99446	No
	2264 vs 1292	0.0342688	1.69098	3.87982	0.998726	No
	2264 vs 1102	0.0261101	1.28839	3.87982	0.999994	No
	2264 vs 3574	0.0152612	0.75306	3.87982	1	No
	2264 vs 1018	0.0112173	0.553514	3.87982	1	No
	2264 vs Karatum	0.00250458	0.123588	3.87982	1	No
	2264 vs Kuban	0.000851768	0.0420302	3.87982	1	No
	Kuban vs 507	0.147001	7.25371	3.87982	< 0.0001	Yes
	Kuban vs 1467	0.0799781	3.94649	3.87982	0.0404913	Yes
	Kuban vs Kolkhida	0.0672364	3.31776	3.87982	0.231701	No
	Kuban vs 3986	0.062997	3.10857	3.87982	0.36029	No
	Kuban vs 1877	0.0586918	2.89613	3.87982	0.519229	No
	Kuban vs 527	0.0568817	2.80681	3.87982	0.589812	No
	Kuban vs 501	0.0509277	2.51301	3.87982	0.803423	No
	Kuban vs 582	0.0502073	2.47746	3.87982	0.824881	No
	Kuban vs 1385	0.0502014	2.47717	3.87982	0.825052	No
	Kuban vs 125	0.0437409	2.15838	3.87982	0.955679	No
	Kuban vs 3823	0.0406929	2.00798	3.87982	0.982071	No
	Kuban vs 551	0.0405978	2.00328	3.87982	0.982626	No
	Kuban vs 536	0.0366465	1.80831	3.87982	0.996127	No
	Kuban vs 1292	0.033417	1.64895	3.87982	0.999181	No
	Kuban vs 1102	0.0252583	1.24636	3.87982	0.999997	No
	Kuban vs 3574	0.0144095	0.71103	3.87982	1	No
	Kuban vs 1018	0.0103655	0.511484	3.87982	1	No
	Kuban vs Karatum	0.00165282	0.0815577	3.87982	1	No
	Karatum vs 507	0.145348	7.17215	3.87982	< 0.0001	Yes
	Karatum vs 1467	0.0783252	3.86493	3.87982	0.052372	No
	Karatum vs Kolkhida	0.0655836	3.2362	3.87982	0.277768	No
	Karatum vs 3986	0.0613442	3.02701	3.87982	0.418807	No
	Karatum vs 1877	0.057039	2.81457	3.87982	0.583678	No
	Karatum vs 527	0.0552289	2.72525	3.87982	0.653553	No
	Karatum vs 501	0.0492749	2.43145	3.87982	0.850707	No
	Karatum vs 582	0.0485545	2.3959	3.87982	0.869081	No
	Karatum vs 1385	0.0485486	2.39561	3.87982	0.869226	No
	Karatum vs 125	0.042088	2.07682	3.87982	0.972214	No
	Karatum vs 3823	0.0390401	1.92642	3.87982	0.989922	No
	Karatum vs 551	0.038945	1.92173	3.87982	0.99027	No
	Karatum vs 536	0.0349937	1.72675	3.87982	0.998179	No
	Karatum vs 1292	0.0317642	1.56739	3.87982	0.999678	No
	Karatum vs 1102	0.0236055	1.1648	3.87982	0.999999	No
	Karatum vs 3574	0.0127566	0.629472	3.87982	1	No
	Karatum vs 1018	0.00871272	0.429927	3.87982	1	No
	1018 vs 507	0.136635	6.74222	3.87982	< 0.0001	Yes
	1018 vs 1467	0.0696125	3.43501	3.87982	0.175054	No
	1018 vs Kolkhida	0.0568709	2.80628	3.87982	0.590233	No
	1018 vs 3986	0.0526315	2.59708	3.87982	0.747968	No
	1018 vs 1877	0.0483263	2.38465	3.87982	0.874606	No
	1018 vs 527	0.0465161	2.29532	3.87982	0.913341	No
	1018 vs 501	0.0405621	2.00153	3.87982	0.98283	No
	1018 vs 582	0.0398417	1.96598	3.87982	0.986565	No
	1018 vs 1385	0.0398358	1.96569	3.87982	0.986593	No
	1018 vs 125	0.0333753	1.64689	3.87982	0.9992	No
	1018 vs 3823	0.0303274	1.4965	3.87982	0.999868	No
	1018 vs 551	0.0302322	1.4918	3.87982	0.999876	No
	1018 vs 536	0.0262809	1.29682	3.87982	0.999994	No
	1018 vs 1292	0.0230515	1.13747	3.87982	1	No
	1018 vs 1102	0.0148927	0.734878	3.87982	1	No
	1018 vs 3574	0.00404392	0.199546	3.87982	1	No
	3574 vs 507	0.132591	6.54268	3.87982	< 0.0001	Yes
	3574 vs 1467	0.0655686	3.23546	3.87982	0.27821	No
	3574 vs Kolkhida	0.052827	2.60673	3.87982	0.741227	No
	3574 vs 3986	0.0485875	2.39754	3.87982	0.868268	No
	3574 vs 1877	0.0442824	2.1851	3.87982	0.948941	No
	3574 vs 527	0.0424722	2.09578	3.87982	0.968878	No
	3574 vs 501	0.0365182	1.80198	3.87982	0.996336	No
	3574 vs 582	0.0357978	1.76643	3.87982	0.997344	No
	3574 vs 1385	0.0357919	1.76614	3.87982	0.997351	No
	3574 vs 125	0.0293314	1.44735	3.87982	0.999933	No
	3574 vs 3823	0.0262835	1.29695	3.87982	0.999994	No
	3574 vs 551	0.0261883	1.29225	3.87982	0.999994	No
	3574 vs 536	0.022237	1.09728	3.87982	1	No
	3574 vs 1292	0.0190076	0.937922	3.87982	1	No
	3574 vs 1102	0.0108488	0.535332	3.87982	1	No
	1102 vs 507	0.121742	6.00734	3.87982	< 0.0001	Yes
	1102 vs 1467	0.0547198	2.70013	3.87982	0.672761	No
	1102 vs Kolkhida	0.0419781	2.0714	3.87982	0.973117	No
	1102 vs 3986	0.0377387	1.86221	3.87982	0.993893	No
	1102 vs 1877	0.0334335	1.64977	3.87982	0.999174	No
	1102 vs 527	0.0316234	1.56045	3.87982	0.999704	No
	1102 vs 501	0.0256694	1.26665	3.87982	0.999996	No
	1102 vs 582	0.024949	1.2311	3.87982	0.999998	No
	1102 vs 1385	0.0249431	1.23081	3.87982	0.999998	No
	1102 vs 125	0.0184826	0.912017	3.87982	1	No
	1102 vs 3823	0.0154347	0.761618	3.87982	1	No
	1102 vs 551	0.0153395	0.756922	3.87982	1	No
	1102 vs 536	0.0113882	0.561947	3.87982	1	No
	1102 vs 1292	0.00815874	0.40259	3.87982	1	No
	1292 vs 507	0.113584	5.60475	3.87982	< 0.0001	Yes
	1292 vs 1467	0.046561	2.29754	3.87982	0.912489	No
	1292 vs Kolkhida	0.0338194	1.66881	3.87982	0.998988	No
	1292 vs 3986	0.02958	1.45961	3.87982	0.99992	No
	1292 vs 1877	0.0252748	1.24718	3.87982	0.999997	No
	1292 vs 527	0.0234647	1.15786	3.87982	1	No
	1292 vs 501	0.0175107	0.864058	3.87982	1	No
	1292 vs 582	0.0167903	0.82851	3.87982	1	No
	1292 vs 1385	0.0167844	0.828219	3.87982	1	No
	1292 vs 125	0.0103238	0.509426	3.87982	1	No
	1292 vs 3823	0.00727592	0.359028	3.87982	1	No
	1292 vs 551	0.00718075	0.354332	3.87982	1	No
	1292 vs 536	0.00322945	0.159356	3.87982	1	No
	536 vs 507	0.110354	5.4454	3.87982	0.00011172	Yes
	536 vs 1467	0.0433316	2.13818	3.87982	0.960321	No
	536 vs Kolkhida	0.0305899	1.50945	3.87982	0.999844	No
	536 vs 3986	0.0263505	1.30026	3.87982	0.999993	No
	536 vs 1877	0.0220454	1.08782	3.87982	1	No
	536 vs 527	0.0202352	0.9985	3.87982	1	No
	536 vs 501	0.0142812	0.704702	3.87982	1	No
	536 vs 582	0.0135608	0.669154	3.87982	1	No
	536 vs 1385	0.0135549	0.668863	3.87982	1	No
	536 vs 125	0.00709439	0.35007	3.87982	1	No
	536 vs 3823	0.00404647	0.199672	3.87982	1	No
	536 vs 551	0.0039513	0.194976	3.87982	1	No
	551 vs 507	0.106403	5.25042	3.87982	0.000265936	Yes
	551 vs 1467	0.0393803	1.94321	3.87982	0.988593	No
	551 vs Kolkhida	0.0266386	1.31448	3.87982	0.999991	No
	551 vs 3986	0.0223992	1.10528	3.87982	1	No
	551 vs 1877	0.0180941	0.892846	3.87982	1	No
	551 vs 527	0.0162839	0.803524	3.87982	1	No
	551 vs 501	0.0103299	0.509726	3.87982	1	No
	551 vs 582	0.00960951	0.474178	3.87982	1	No
	551 vs 1385	0.00960361	0.473887	3.87982	1	No
	551 vs 125	0.00314309	0.155095	3.87982	1	No
	551 vs 3823	9.51689e-05	0.00469608	3.87982	1	No
	3823 vs 507	0.106308	5.24573	3.87982	0.000271466	Yes
	3823 vs 1467	0.0392851	1.93851	3.87982	0.988978	No
	3823 vs Kolkhida	0.0265435	1.30978	3.87982	0.999992	No
	3823 vs 3986	0.0223041	1.10059	3.87982	1	No
	3823 vs 1877	0.0179989	0.88815	3.87982	1	No
	3823 vs 527	0.0161887	0.798828	3.87982	1	No
	3823 vs 501	0.0102347	0.50503	3.87982	1	No
	3823 vs 582	0.00951434	0.469482	3.87982	1	No
	3823 vs 1385	0.00950844	0.469191	3.87982	1	No
	3823 vs 125	0.00304792	0.150398	3.87982	1	No
	125 vs 507	0.10326	5.09533	3.87982	0.00052065	Yes
	125 vs 1467	0.0362372	1.78811	3.87982	0.996762	No
	125 vs Kolkhida	0.0234956	1.15938	3.87982	1	No
	125 vs 3986	0.0192561	0.950188	3.87982	1	No
	125 vs 1877	0.014951	0.737751	3.87982	1	No
	125 vs 527	0.0131408	0.648429	3.87982	1	No
	125 vs 501	0.00718683	0.354632	3.87982	1	No
	125 vs 582	0.00646642	0.319084	3.87982	1	No
	125 vs 1385	0.00646053	0.318793	3.87982	1	No
	1385 vs 507	0.0967994	4.77653	3.87982	0.00196045	Yes
	1385 vs 1467	0.0297767	1.46932	3.87982	0.999909	No
	1385 vs Kolkhida	0.017035	0.840588	3.87982	1	No
	1385 vs 3986	0.0127956	0.631396	3.87982	1	No
	1385 vs 1877	0.00849045	0.418958	3.87982	1	No
	1385 vs 527	0.00668029	0.329637	3.87982	1	No
	1385 vs 501	0.000726299	0.035839	3.87982	1	No
	1385 vs 582	5.89627e-06	0.00029095	3.87982	1	No
	582 vs 507	0.0967935	4.77624	3.87982	0.00196275	Yes
	582 vs 1467	0.0297708	1.46903	3.87982	0.999909	No
	582 vs Kolkhida	0.0170291	0.840297	3.87982	1	No
	582 vs 3986	0.0127897	0.631105	3.87982	1	No
	582 vs 1877	0.00848455	0.418667	3.87982	1	No
	582 vs 527	0.00667439	0.329346	3.87982	1	No
	582 vs 501	0.000720403	0.035548	3.87982	1	No
	501 vs 507	0.0960731	4.74069	3.87982	0.00226426	Yes
	501 vs 1467	0.0290504	1.43348	3.87982	0.999945	No
	501 vs Kolkhida	0.0163087	0.804749	3.87982	1	No
	501 vs 3986	0.0120693	0.595557	3.87982	1	No
	501 vs 1877	0.00776415	0.383119	3.87982	1	No
	501 vs 527	0.00595399	0.293798	3.87982	1	No
	527 vs 507	0.0901191	4.4469	3.87982	0.0070749	Yes
	527 vs 1467	0.0230964	1.13968	3.87982	1	No
	527 vs Kolkhida	0.0103547	0.510951	3.87982	1	No
	527 vs 3986	0.00611533	0.301759	3.87982	1	No
	527 vs 1877	0.00181016	0.0893217	3.87982	1	No
	1877 vs 507	0.0883089	4.35758	3.87982	0.00984714	Yes
	1877 vs 1467	0.0212862	1.05036	3.87982	1	No
	1877 vs Kolkhida	0.00854458	0.42163	3.87982	1	No
	1877 vs 3986	0.00430517	0.212437	3.87982	1	No
	3986 vs 507	0.0840037	4.14514	3.87982	0.0209279	Yes
	3986 vs 1467	0.016981	0.837924	3.87982	1	No
	3986 vs Kolkhida	0.00423941	0.209192	3.87982	1	No
	Kolkhida vs 507	0.0797643	3.93595	3.87982	0.0418804	Yes
	Kolkhida vs 1467	0.0127416	0.628732	3.87982	1	No
	1467 vs 507	0.0670227	3.30721	3.87982	0.237351	No
	Tukey's d critical value:			5.48682
	Category	LS means	Standard error	Lower bound (95%)	Upper bound (95%)	Groups
	121	0.451931	0.0143299	0.423594	0.480267	A
	658	0.435386	0.0143299	0.40705	0.463723	A	B
	4605	0.418239	0.0143299	0.389903	0.446575	A	B	C
	1476	0.410915	0.0143299	0.382578	0.439251	A	B	C	D
	2697	0.409623	0.0143299	0.381287	0.43796	A	B	C	D
	157	0.407712	0.0143299	0.379375	0.436048	A	B	C	D
	321	0.403034	0.0101328	0.382997	0.423071	A	B	C	D
	3509	0.401918	0.0143299	0.373582	0.430255	A	B	C	D	E
	619	0.398776	0.0143299	0.370439	0.427112	A	B	C	D	E	F
	502	0.398204	0.0143299	0.369867	0.42654	A	B	C	D	E	F
	837	0.390039	0.0143299	0.361702	0.418375	A	B	C	D	E	F	G
	316	0.381373	0.0143299	0.353037	0.40971	A	B	C	D	E	F	G	H
	212	0.38072	0.0143299	0.352383	0.409056	A	B	C	D	E	F	G	H
	2264	0.37365	0.0143299	0.345314	0.401986	A	B	C	D	E	F	G	H
	Kuban	0.372798	0.0143299	0.344462	0.401135		B	C	D	E	F	G	H
	Karatum	0.371145	0.0143299	0.342809	0.399482		B	C	D	E	F	G	H	I
	1018	0.362433	0.0143299	0.334096	0.390769		B	C	D	E	F	G	H	I
	3574	0.358389	0.0143299	0.330052	0.386725		B	C	D	E	F	G	H	I
	1102	0.34754	0.0143299	0.319203	0.375876			C	D	E	F	G	H	I
	1292	0.339381	0.0143299	0.311045	0.367718				D	E	F	G	H	I
	536	0.336152	0.0143299	0.307815	0.364488				D	E	F	G	H	I
	551	0.3322	0.0143299	0.303864	0.360537					E	F	G	H	I
	3823	0.332105	0.0143299	0.303769	0.360442					E	F	G	H	I
	125	0.329057	0.0143299	0.300721	0.357394					E	F	G	H	I
	1385	0.322597	0.0143299	0.29426	0.350933						F	G	H	I
	582	0.322591	0.0143299	0.294254	0.350927						F	G	H	I
	501	0.321871	0.0143299	0.293534	0.350207						F	G	H	I
	527	0.315917	0.0143299	0.28758	0.344253							G	H	I
	1877	0.314106	0.0143299	0.28577	0.342443							G	H	I
	3986	0.309801	0.0143299	0.281465	0.338138								H	I
	Kolkhida	0.305562	0.0143299	0.277225	0.333898								H	I
	1467	0.29282	0.0143299	0.264484	0.321157									I	J
	507	0.225797	0.0143299	0.197461	0.254134										J
	Tag / Fisher (LSD) / Analysis of the differences between the categories with a confidence interval of 95% (CNDVI):
	Contrast	Difference	Standardized difference	Critical value	Pr > Diff	Significant
	121 vs 507	0.226133	11.1585	1.97743	< 0.0001	Yes
	121 vs 1467	0.159111	7.85127	1.97743	< 0.0001	Yes
	121 vs Kolkhida	0.146369	7.22254	1.97743	< 0.0001	Yes
	121 vs 3986	0.14213	7.01335	1.97743	< 0.0001	Yes
	121 vs 1877	0.137825	6.80091	1.97743	< 0.0001	Yes
	121 vs 527	0.136014	6.71159	1.97743	< 0.0001	Yes
	121 vs 501	0.13006	6.41779	1.97743	< 0.0001	Yes
	121 vs 582	0.12934	6.38224	1.97743	< 0.0001	Yes
	121 vs 1385	0.129334	6.38195	1.97743	< 0.0001	Yes
	121 vs 125	0.122874	6.06316	1.97743	< 0.0001	Yes
	121 vs 3823	0.119826	5.91276	1.97743	< 0.0001	Yes
	121 vs 551	0.119731	5.90806	1.97743	< 0.0001	Yes
	121 vs 536	0.115779	5.71309	1.97743	< 0.0001	Yes
	121 vs 1292	0.11255	5.55373	1.97743	< 0.0001	Yes
	121 vs 1102	0.104391	5.15114	1.97743	< 0.0001	Yes
	121 vs 3574	0.0935422	4.61581	1.97743	< 0.0001	Yes
	121 vs 1018	0.0894983	4.41626	1.97743	< 0.0001	Yes
	121 vs Karatum	0.0807856	3.98634	1.97743	0.000108622	Yes
	121 vs Kuban	0.0791327	3.90478	1.97743	0.000147429	Yes
	121 vs 2264	0.078281	3.86275	1.97743	0.000172266	Yes
	121 vs 212	0.0712114	3.51391	1.97743	0.00059881	Yes
	121 vs 316	0.0705576	3.48164	1.97743	0.000669088	Yes
	121 vs 837	0.0618924	3.05406	1.97743	0.00271343	Yes
	121 vs 502	0.0537272	2.65115	1.97743	0.00896701	Yes
	121 vs 619	0.0531553	2.62293	1.97743	0.0097051	Yes
	121 vs 3509	0.0500125	2.46785	1.97743	0.0148247	Yes
	121 vs 321	0.0488971	2.78607	1.97743	0.00609193	Yes
	121 vs 157	0.044219	2.18197	1.97743	0.0308166	Yes
	121 vs 2697	0.0423078	2.08766	1.97743	0.03868	Yes
	121 vs 1476	0.0410161	2.02393	1.97743	0.0449221	Yes
	121 vs 4605	0.033692	1.66252	1.97743	0.0986948	No
	121 vs 658	0.0165445	0.816385	1.97743	0.415697	No
	658 vs 507	0.209589	10.3421	1.97743	< 0.0001	Yes
	658 vs 1467	0.142566	7.03489	1.97743	< 0.0001	Yes
	658 vs Kolkhida	0.129825	6.40616	1.97743	< 0.0001	Yes
	658 vs 3986	0.125585	6.19696	1.97743	< 0.0001	Yes
	658 vs 1877	0.12128	5.98453	1.97743	< 0.0001	Yes
	658 vs 527	0.11947	5.8952	1.97743	< 0.0001	Yes
	658 vs 501	0.113516	5.60141	1.97743	< 0.0001	Yes
	658 vs 582	0.112795	5.56586	1.97743	< 0.0001	Yes
	658 vs 1385	0.11279	5.56557	1.97743	< 0.0001	Yes
	658 vs 125	0.106329	5.24677	1.97743	< 0.0001	Yes
	658 vs 3823	0.103281	5.09638	1.97743	< 0.0001	Yes
	658 vs 551	0.103186	5.09168	1.97743	< 0.0001	Yes
	658 vs 536	0.0992347	4.8967	1.97743	< 0.0001	Yes
	658 vs 1292	0.0960052	4.73735	1.97743	< 0.0001	Yes
	658 vs 1102	0.0878465	4.33476	1.97743	< 0.0001	Yes
	658 vs 3574	0.0769977	3.79943	1.97743	0.000217323	Yes
	658 vs 1018	0.0729538	3.59988	1.97743	0.000443937	Yes
	658 vs Karatum	0.064241	3.16995	1.97743	0.00188114	Yes
	658 vs Kuban	0.0625882	3.0884	1.97743	0.00243687	Yes
	658 vs 2264	0.0617364	3.04637	1.97743	0.00277926	Yes
	658 vs 212	0.0546669	2.69752	1.97743	0.00786376	Yes
	658 vs 316	0.054013	2.66526	1.97743	0.00861748	Yes
	658 vs 837	0.0453479	2.23768	1.97743	0.0268567	Yes
	658 vs 502	0.0371827	1.83477	1.97743	0.0687093	No
	658 vs 619	0.0366107	1.80655	1.97743	0.0730281	No
	658 vs 3509	0.033468	1.65147	1.97743	0.100933	No
	658 vs 321	0.0323526	1.8434	1.97743	0.0674323	No
	658 vs 157	0.0276745	1.36559	1.97743	0.174306	No
	658 vs 2697	0.0257633	1.27128	1.97743	0.205783	No
	658 vs 1476	0.0244715	1.20754	1.97743	0.229305	No
	658 vs 4605	0.0171475	0.846136	1.97743	0.398953	No
	4605 vs 507	0.192442	9.49597	1.97743	< 0.0001	Yes
	4605 vs 1467	0.125419	6.18875	1.97743	< 0.0001	Yes
	4605 vs Kolkhida	0.112677	5.56002	1.97743	< 0.0001	Yes
	4605 vs 3986	0.108438	5.35083	1.97743	< 0.0001	Yes
	4605 vs 1877	0.104133	5.13839	1.97743	< 0.0001	Yes
	4605 vs 527	0.102322	5.04907	1.97743	< 0.0001	Yes
	4605 vs 501	0.0963684	4.75527	1.97743	< 0.0001	Yes
	4605 vs 582	0.095648	4.71972	1.97743	< 0.0001	Yes
	4605 vs 1385	0.0956421	4.71943	1.97743	< 0.0001	Yes
	4605 vs 125	0.0891816	4.40064	1.97743	< 0.0001	Yes
	4605 vs 3823	0.0861337	4.25024	1.97743	< 0.0001	Yes
	4605 vs 551	0.0860385	4.24554	1.97743	< 0.0001	Yes
	4605 vs 536	0.0820872	4.05057	1.97743	< 0.0001	Yes
	4605 vs 1292	0.0788578	3.89121	1.97743	0.000155048	Yes
	4605 vs 1102	0.070699	3.48862	1.97743	0.000653255	Yes
	4605 vs 3574	0.0598502	2.95329	1.97743	0.00370119	Yes
	4605 vs 1018	0.0558063	2.75374	1.97743	0.0066917	Yes
	4605 vs Karatum	0.0470936	2.32382	1.97743	0.0216067	Yes
	4605 vs Kuban	0.0454408	2.24226	1.97743	0.0265516	Yes
	4605 vs 2264	0.044589	2.20023	1.97743	0.0294663	Yes
	4605 vs 212	0.0375195	1.85139	1.97743	0.0662671	No
	4605 vs 316	0.0368656	1.81912	1.97743	0.0710767	No
	4605 vs 837	0.0282004	1.39154	1.97743	0.166317	No
	4605 vs 502	0.0200352	0.988632	1.97743	0.324586	No
	4605 vs 619	0.0194633	0.960409	1.97743	0.338541	No
	4605 vs 3509	0.0163206	0.805333	1.97743	0.422023	No
	4605 vs 321	0.0152051	0.866362	1.97743	0.387807	No
	4605 vs 157	0.010527	0.519454	1.97743	0.604283	No
	4605 vs 2697	0.0086158	0.425144	1.97743	0.671399	No
	4605 vs 1476	0.00732409	0.361405	1.97743	0.718353	No
	1476 vs 507	0.185117	9.13456	1.97743	< 0.0001	Yes
	1476 vs 1467	0.118095	5.82735	1.97743	< 0.0001	Yes
	1476 vs Kolkhida	0.105353	5.19861	1.97743	< 0.0001	Yes
	1476 vs 3986	0.101114	4.98942	1.97743	< 0.0001	Yes
	1476 vs 1877	0.0968085	4.77698	1.97743	< 0.0001	Yes
	1476 vs 527	0.0949983	4.68766	1.97743	< 0.0001	Yes
	1476 vs 501	0.0890444	4.39387	1.97743	< 0.0001	Yes
	1476 vs 582	0.088324	4.35832	1.97743	< 0.0001	Yes
	1476 vs 1385	0.0883181	4.35803	1.97743	< 0.0001	Yes
	1476 vs 125	0.0818575	4.03923	1.97743	< 0.0001	Yes
	1476 vs 3823	0.0788096	3.88884	1.97743	0.000156421	Yes
	1476 vs 551	0.0787144	3.88414	1.97743	0.000159167	Yes
	1476 vs 536	0.0747631	3.68916	1.97743	0.000323584	Yes
	1476 vs 1292	0.0715337	3.52981	1.97743	0.000566787	Yes
	1476 vs 1102	0.063375	3.12722	1.97743	0.0021557	Yes
	1476 vs 3574	0.0525261	2.59188	1.97743	0.0105799	Yes
	1476 vs 1018	0.0484822	2.39234	1.97743	0.0180983	Yes
	1476 vs Karatum	0.0397695	1.96241	1.97743	0.0517409	No
	1476 vs Kuban	0.0381167	1.88085	1.97743	0.0621141	No
	1476 vs 2264	0.0372649	1.83882	1.97743	0.0681063	No
	1476 vs 212	0.0301954	1.48998	1.97743	0.138528	No
	1476 vs 316	0.0295415	1.45772	1.97743	0.147207	No
	1476 vs 837	0.0208763	1.03013	1.97743	0.304762	No
	1476 vs 502	0.0127111	0.627227	1.97743	0.531554	No
	1476 vs 619	0.0121392	0.599004	1.97743	0.550159	No
	1476 vs 3509	0.00899646	0.443927	1.97743	0.657795	No
	1476 vs 321	0.00788102	0.449047	1.97743	0.654107	No
	1476 vs 157	0.00320295	0.158049	1.97743	0.874651	No
	1476 vs 2697	0.00129171	0.063739	1.97743	0.949271	No
	2697 vs 507	0.183826	9.07082	1.97743	< 0.0001	Yes
	2697 vs 1467	0.116803	5.76361	1.97743	< 0.0001	Yes
	2697 vs Kolkhida	0.104061	5.13488	1.97743	< 0.0001	Yes
	2697 vs 3986	0.099822	4.92568	1.97743	< 0.0001	Yes
	2697 vs 1877	0.0955168	4.71325	1.97743	< 0.0001	Yes
	2697 vs 527	0.0937066	4.62392	1.97743	< 0.0001	Yes
	2697 vs 501	0.0877526	4.33013	1.97743	< 0.0001	Yes
	2697 vs 582	0.0870322	4.29458	1.97743	< 0.0001	Yes
	2697 vs 1385	0.0870263	4.29429	1.97743	< 0.0001	Yes
	2697 vs 125	0.0805658	3.97549	1.97743	0.000113153	Yes
	2697 vs 3823	0.0775179	3.8251	1.97743	0.000197853	Yes
	2697 vs 551	0.0774227	3.8204	1.97743	0.000201286	Yes
	2697 vs 536	0.0734714	3.62542	1.97743	0.000405764	Yes
	2697 vs 1292	0.070242	3.46607	1.97743	0.000705716	Yes
	2697 vs 1102	0.0620832	3.06348	1.97743	0.00263482	Yes
	2697 vs 3574	0.0512344	2.52815	1.97743	0.0126013	Yes
	2697 vs 1018	0.0471905	2.3286	1.97743	0.0213436	Yes
	2697 vs Karatum	0.0384778	1.89867	1.97743	0.0597103	No
	2697 vs Kuban	0.036825	1.81712	1.97743	0.0713849	No
	2697 vs 2264	0.0359732	1.77509	1.97743	0.0781043	No
	2697 vs 212	0.0289037	1.42624	1.97743	0.156073	No
	2697 vs 316	0.0282498	1.39398	1.97743	0.165581	No
	2697 vs 837	0.0195846	0.966396	1.97743	0.335549	No
	2697 vs 502	0.0114194	0.563488	1.97743	0.574024	No
	2697 vs 619	0.0108475	0.535265	1.97743	0.593334	No
	2697 vs 3509	0.00770475	0.380188	1.97743	0.704394	No
	2697 vs 321	0.00658931	0.375448	1.97743	0.707908	No
	2697 vs 157	0.00191124	0.0943097	1.97743	0.925001	No
	157 vs 507	0.181914	8.97651	1.97743	< 0.0001	Yes
	157 vs 1467	0.114892	5.6693	1.97743	< 0.0001	Yes
	157 vs Kolkhida	0.10215	5.04057	1.97743	< 0.0001	Yes
	157 vs 3986	0.0979107	4.83137	1.97743	< 0.0001	Yes
	157 vs 1877	0.0936055	4.61894	1.97743	< 0.0001	Yes
	157 vs 527	0.0917954	4.52961	1.97743	< 0.0001	Yes
	157 vs 501	0.0858414	4.23582	1.97743	< 0.0001	Yes
	157 vs 582	0.085121	4.20027	1.97743	< 0.0001	Yes
	157 vs 1385	0.0851151	4.19998	1.97743	< 0.0001	Yes
	157 vs 125	0.0786546	3.88119	1.97743	0.000160918	Yes
	157 vs 3823	0.0756067	3.73079	1.97743	0.000278708	Yes
	157 vs 551	0.0755115	3.72609	1.97743	0.000283459	Yes
	157 vs 536	0.0715602	3.53111	1.97743	0.000564227	Yes
	157 vs 1292	0.0683307	3.37176	1.97743	0.000970982	Yes
	157 vs 1102	0.060172	2.96917	1.97743	0.00352627	Yes
	157 vs 3574	0.0493232	2.43384	1.97743	0.0162278	Yes
	157 vs 1018	0.0452793	2.23429	1.97743	0.027084	Yes
	157 vs Karatum	0.0365665	1.80436	1.97743	0.073371	No
	157 vs Kuban	0.0349137	1.72281	1.97743	0.08718	No
	157 vs 2264	0.0340619	1.68078	1.97743	0.095085	No
	157 vs 212	0.0269924	1.33193	1.97743	0.185094	No
	157 vs 316	0.0263385	1.29967	1.97743	0.195898	No
	157 vs 837	0.0176734	0.872086	1.97743	0.384687	No
	157 vs 502	0.00950818	0.469178	1.97743	0.639688	No
	157 vs 619	0.00893624	0.440956	1.97743	0.65994	No
	157 vs 3509	0.00579351	0.285879	1.97743	0.775403	No
	157 vs 321	0.00467806	0.266548	1.97743	0.790218	No
	321 vs 507	0.177236	10.0986	1.97743	< 0.0001	Yes
	321 vs 1467	0.110214	6.27979	1.97743	< 0.0001	Yes
	321 vs Kolkhida	0.0974721	5.5538	1.97743	< 0.0001	Yes
	321 vs 3986	0.0932327	5.31224	1.97743	< 0.0001	Yes
	321 vs 1877	0.0889275	5.06694	1.97743	< 0.0001	Yes
	321 vs 527	0.0871173	4.9638	1.97743	< 0.0001	Yes
	321 vs 501	0.0811633	4.62455	1.97743	< 0.0001	Yes
	321 vs 582	0.0804429	4.5835	1.97743	< 0.0001	Yes
	321 vs 1385	0.080437	4.58317	1.97743	< 0.0001	Yes
	321 vs 125	0.0739765	4.21506	1.97743	< 0.0001	Yes
	321 vs 3823	0.0709286	4.04139	1.97743	< 0.0001	Yes
	321 vs 551	0.0708334	4.03597	1.97743	< 0.0001	Yes
	321 vs 536	0.0668821	3.81083	1.97743	0.000208457	Yes
	321 vs 1292	0.0636527	3.62682	1.97743	0.000403766	Yes
	321 vs 1102	0.0554939	3.16195	1.97743	0.00192993	Yes
	321 vs 3574	0.0446451	2.5438	1.97743	0.012075	Yes
	321 vs 1018	0.0406012	2.31339	1.97743	0.0221901	Yes
	321 vs Karatum	0.0318885	1.81695	1.97743	0.0714102	No
	321 vs Kuban	0.0302357	1.72278	1.97743	0.0871853	No
	321 vs 2264	0.0293839	1.67424	1.97743	0.096364	No
	321 vs 212	0.0223143	1.27143	1.97743	0.205728	No
	321 vs 316	0.0216605	1.23418	1.97743	0.219249	No
	321 vs 837	0.0129953	0.74045	1.97743	0.460294	No
	321 vs 502	0.00483012	0.275212	1.97743	0.783568	No
	321 vs 619	0.00425817	0.242624	1.97743	0.80866	No
	321 vs 3509	0.00111544	0.0635561	1.97743	0.949416	No
	3509 vs 507	0.176121	8.69063	1.97743	< 0.0001	Yes
	3509 vs 1467	0.109098	5.38342	1.97743	< 0.0001	Yes
	3509 vs Kolkhida	0.0963566	4.75469	1.97743	< 0.0001	Yes
	3509 vs 3986	0.0921172	4.54549	1.97743	< 0.0001	Yes
	3509 vs 1877	0.087812	4.33306	1.97743	< 0.0001	Yes
	3509 vs 527	0.0860019	4.24374	1.97743	< 0.0001	Yes
	3509 vs 501	0.0800479	3.94994	1.97743	0.000124556	Yes
	3509 vs 582	0.0793275	3.91439	1.97743	0.000142249	Yes
	3509 vs 1385	0.0793216	3.9141	1.97743	0.000142404	Yes
	3509 vs 125	0.0728611	3.59531	1.97743	0.000451119	Yes
	3509 vs 3823	0.0698132	3.44491	1.97743	0.000758513	Yes
	3509 vs 551	0.069718	3.44021	1.97743	0.000770722	Yes
	3509 vs 536	0.0657667	3.24524	1.97743	0.00147495	Yes
	3509 vs 1292	0.0625372	3.08588	1.97743	0.00245621	Yes
	3509 vs 1102	0.0543785	2.68329	1.97743	0.00818855	Yes
	3509 vs 3574	0.0435297	2.14796	1.97743	0.0334764	Yes
	3509 vs 1018	0.0394857	1.94841	1.97743	0.0534098	No
	3509 vs Karatum	0.030773	1.51849	1.97743	0.131196	No
	3509 vs Kuban	0.0291202	1.43693	1.97743	0.153018	No
	3509 vs 2264	0.0282684	1.3949	1.97743	0.165304	No
	3509 vs 212	0.0211989	1.04605	1.97743	0.297379	No
	3509 vs 316	0.020545	1.01379	1.97743	0.312471	No
	3509 vs 837	0.0118798	0.586207	1.97743	0.558701	No
	3509 vs 502	0.00371468	0.1833	1.97743	0.854834	No
	3509 vs 619	0.00314273	0.155077	1.97743	0.876989	No
	619 vs 507	0.172978	8.53556	1.97743	< 0.0001	Yes
	619 vs 1467	0.105956	5.22834	1.97743	< 0.0001	Yes
	619 vs Kolkhida	0.0932139	4.59961	1.97743	< 0.0001	Yes
	619 vs 3986	0.0889745	4.39042	1.97743	< 0.0001	Yes
	619 vs 1877	0.0846693	4.17798	1.97743	< 0.0001	Yes
	619 vs 527	0.0828592	4.08866	1.97743	< 0.0001	Yes
	619 vs 501	0.0769052	3.79486	1.97743	0.00022097	Yes
	619 vs 582	0.0761848	3.75931	1.97743	0.000251429	Yes
	619 vs 1385	0.0761789	3.75902	1.97743	0.000251694	Yes
	619 vs 125	0.0697183	3.44023	1.97743	0.000770676	Yes
	619 vs 3823	0.0666704	3.28983	1.97743	0.00127454	Yes
	619 vs 551	0.0665753	3.28513	1.97743	0.00129438	Yes
	619 vs 536	0.062624	3.09016	1.97743	0.00242339	Yes
	619 vs 1292	0.0593945	2.9308	1.97743	0.00396257	Yes
	619 vs 1102	0.0512358	2.52821	1.97743	0.012599	Yes
	619 vs 3574	0.0403869	1.99288	1.97743	0.0482612	Yes
	619 vs 1018	0.036343	1.79333	1.97743	0.0751254	No
	619 vs Karatum	0.0276303	1.36341	1.97743	0.17499	No
	619 vs Kuban	0.0259775	1.28185	1.97743	0.20206	No
	619 vs 2264	0.0251257	1.23982	1.97743	0.217161	No
	619 vs 212	0.0180562	0.890976	1.97743	0.374504	No
	619 vs 316	0.0174023	0.858711	1.97743	0.392	No
	619 vs 837	0.00873712	0.43113	1.97743	0.667051	No
	619 vs 502	0.000571948	0.0282226	1.97743	0.977526	No
	502 vs 507	0.172406	8.50733	1.97743	< 0.0001	Yes
	502 vs 1467	0.105384	5.20012	1.97743	< 0.0001	Yes
	502 vs Kolkhida	0.0926419	4.57139	1.97743	< 0.0001	Yes
	502 vs 3986	0.0884025	4.3622	1.97743	< 0.0001	Yes
	502 vs 1877	0.0840974	4.14976	1.97743	< 0.0001	Yes
	502 vs 527	0.0822872	4.06044	1.97743	< 0.0001	Yes
	502 vs 501	0.0763332	3.76664	1.97743	0.000244844	Yes
	502 vs 582	0.0756128	3.73109	1.97743	0.000278403	Yes
	502 vs 1385	0.0756069	3.7308	1.97743	0.000278695	Yes
	502 vs 125	0.0691464	3.41201	1.97743	0.00084802	Yes
	502 vs 3823	0.0660985	3.26161	1.97743	0.00139819	Yes
	502 vs 551	0.0660033	3.25691	1.97743	0.00141982	Yes
	502 vs 536	0.062052	3.06194	1.97743	0.00264754	Yes
	502 vs 1292	0.0588226	2.90258	1.97743	0.00431458	Yes
	502 vs 1102	0.0506638	2.49999	1.97743	0.0135995	Yes
	502 vs 3574	0.039815	1.96466	1.97743	0.0514774	No
	502 vs 1018	0.0357711	1.76511	1.97743	0.079773	No
	502 vs Karatum	0.0270583	1.33519	1.97743	0.18403	No
	502 vs Kuban	0.0254055	1.25363	1.97743	0.212112	No
	502 vs 2264	0.0245538	1.2116	1.97743	0.227752	No
	502 vs 212	0.0174842	0.862754	1.97743	0.389781	No
	502 vs 316	0.0168304	0.830489	1.97743	0.407707	No
	502 vs 837	0.00816517	0.402908	1.97743	0.687644	No
	837 vs 507	0.164241	8.10443	1.97743	< 0.0001	Yes
	837 vs 1467	0.0972184	4.79721	1.97743	< 0.0001	Yes
	837 vs Kolkhida	0.0844768	4.16848	1.97743	< 0.0001	Yes
	837 vs 3986	0.0802374	3.95929	1.97743	0.000120263	Yes
	837 vs 1877	0.0759322	3.74685	1.97743	0.00026302	Yes
	837 vs 527	0.074122	3.65753	1.97743	0.000362177	Yes
	837 vs 501	0.068168	3.36373	1.97743	0.000997426	Yes
	837 vs 582	0.0674476	3.32818	1.97743	0.00112282	Yes
	837 vs 1385	0.0674417	3.32789	1.97743	0.00112391	Yes
	837 vs 125	0.0609812	3.0091	1.97743	0.00311946	Yes
	837 vs 3823	0.0579333	2.8587	1.97743	0.00491913	Yes
	837 vs 551	0.0578381	2.854	1.97743	0.00498822	Yes
	837 vs 536	0.0538868	2.65903	1.97743	0.00877028	Yes
	837 vs 1292	0.0506574	2.49967	1.97743	0.0136112	Yes
	837 vs 1102	0.0424986	2.09708	1.97743	0.0378241	Yes
	837 vs 3574	0.0316498	1.56175	1.97743	0.120654	No
	837 vs 1018	0.0276059	1.3622	1.97743	0.175369	No
	837 vs Karatum	0.0188932	0.932278	1.97743	0.352833	No
	837 vs Kuban	0.0172404	0.85072	1.97743	0.396409	No
	837 vs 2264	0.0163886	0.80869	1.97743	0.420096	No
	837 vs 212	0.00931906	0.459846	1.97743	0.646356	No
	837 vs 316	0.00866519	0.427581	1.97743	0.669628	No
	316 vs 507	0.155576	7.67684	1.97743	< 0.0001	Yes
	316 vs 1467	0.0885532	4.36963	1.97743	< 0.0001	Yes
	316 vs Kolkhida	0.0758116	3.7409	1.97743	0.000268732	Yes
	316 vs 3986	0.0715722	3.53171	1.97743	0.000563073	Yes
	316 vs 1877	0.067267	3.31927	1.97743	0.0011565	Yes
	316 vs 527	0.0654568	3.22995	1.97743	0.00155016	Yes
	316 vs 501	0.0595029	2.93615	1.97743	0.00389893	Yes
	316 vs 582	0.0587825	2.9006	1.97743	0.00434031	Yes
	316 vs 1385	0.0587766	2.90031	1.97743	0.0043441	Yes
	316 vs 125	0.052316	2.58152	1.97743	0.0108874	Yes
	316 vs 3823	0.0492681	2.43112	1.97743	0.0163448	Yes
	316 vs 551	0.0491729	2.42642	1.97743	0.0165488	Yes
	316 vs 536	0.0452216	2.23145	1.97743	0.0272762	Yes
	316 vs 1292	0.0419922	2.07209	1.97743	0.040132	Yes
	316 vs 1102	0.0338335	1.6695	1.97743	0.0973016	No
	316 vs 3574	0.0229846	1.13417	1.97743	0.258704	No
	316 vs 1018	0.0189407	0.934623	1.97743	0.351627	No
	316 vs Karatum	0.010228	0.504697	1.97743	0.614583	No
	316 vs Kuban	0.00857517	0.423139	1.97743	0.672857	No
	316 vs 2264	0.0077234	0.381109	1.97743	0.703713	No
	316 vs 212	0.000653868	0.0322649	1.97743	0.974308	No
	212 vs 507	0.154922	7.64458	1.97743	< 0.0001	Yes
	212 vs 1467	0.0878994	4.33737	1.97743	< 0.0001	Yes
	212 vs Kolkhida	0.0751577	3.70863	1.97743	0.000301802	Yes
	212 vs 3986	0.0709183	3.49944	1.97743	0.000629411	Yes
	212 vs 1877	0.0666131	3.287	1.97743	0.00128645	Yes
	212 vs 527	0.064803	3.19768	1.97743	0.00172075	Yes
	212 vs 501	0.058849	2.90388	1.97743	0.0042977	Yes
	212 vs 582	0.0581286	2.86834	1.97743	0.00478009	Yes
	212 vs 1385	0.0581227	2.86805	1.97743	0.00478424	Yes
	212 vs 125	0.0516622	2.54925	1.97743	0.0118965	Yes
	212 vs 3823	0.0486142	2.39885	1.97743	0.0177925	Yes
	212 vs 551	0.0485191	2.39416	1.97743	0.0180124	Yes
	212 vs 536	0.0445678	2.19918	1.97743	0.0295423	Yes
	212 vs 1292	0.0413383	2.03983	1.97743	0.0432895	Yes
	212 vs 1102	0.0331796	1.63724	1.97743	0.103876	No
	212 vs 3574	0.0223308	1.1019	1.97743	0.272435	No
	212 vs 1018	0.0182868	0.902359	1.97743	0.36845	No
	212 vs Karatum	0.00957412	0.472432	1.97743	0.63737	No
	212 vs Kuban	0.0079213	0.390874	1.97743	0.696497	No
	212 vs 2264	0.00706954	0.348844	1.97743	0.727742	No
	2264 vs 507	0.147853	7.29574	1.97743	< 0.0001	Yes
	2264 vs 1467	0.0808298	3.98852	1.97743	0.000107731	Yes
	2264 vs Kolkhida	0.0680882	3.35979	1.97743	0.00101065	Yes
	2264 vs 3986	0.0638488	3.1506	1.97743	0.0020012	Yes
	2264 vs 1877	0.0595436	2.93816	1.97743	0.00387525	Yes
	2264 vs 527	0.0577334	2.84884	1.97743	0.00506525	Yes
	2264 vs 501	0.0517795	2.55504	1.97743	0.0117096	Yes
	2264 vs 582	0.051059	2.51949	1.97743	0.0129009	Yes
	2264 vs 1385	0.0510532	2.5192	1.97743	0.0129111	Yes
	2264 vs 125	0.0445926	2.20041	1.97743	0.0294533	Yes
	2264 vs 3823	0.0415447	2.05001	1.97743	0.0422707	Yes
	2264 vs 551	0.0414495	2.04531	1.97743	0.0427379	Yes
	2264 vs 536	0.0374982	1.85034	1.97743	0.0664188	No
	2264 vs 1292	0.0342688	1.69098	1.97743	0.0931139	No
	2264 vs 1102	0.0261101	1.28839	1.97743	0.199781	No
	2264 vs 3574	0.0152612	0.75306	1.97743	0.452706	No
	2264 vs 1018	0.0112173	0.553514	1.97743	0.580813	No
	2264 vs Karatum	0.00250458	0.123588	1.97743	0.901823	No
	2264 vs Kuban	0.000851768	0.0420302	1.97743	0.966536	No
	Kuban vs 507	0.147001	7.25371	1.97743	< 0.0001	Yes
	Kuban vs 1467	0.0799781	3.94649	1.97743	0.000126175	Yes
	Kuban vs Kolkhida	0.0672364	3.31776	1.97743	0.00116229	Yes
	Kuban vs 3986	0.062997	3.10857	1.97743	0.00228679	Yes
	Kuban vs 1877	0.0586918	2.89613	1.97743	0.00439896	Yes
	Kuban vs 527	0.0568817	2.80681	1.97743	0.00573351	Yes
	Kuban vs 501	0.0509277	2.51301	1.97743	0.0131294	Yes
	Kuban vs 582	0.0502073	2.47746	1.97743	0.0144484	Yes
	Kuban vs 1385	0.0502014	2.47717	1.97743	0.0144597	Yes
	Kuban vs 125	0.0437409	2.15838	1.97743	0.0326412	Yes
	Kuban vs 3823	0.0406929	2.00798	1.97743	0.0466117	Yes
	Kuban vs 551	0.0405978	2.00328	1.97743	0.0471195	Yes
	Kuban vs 536	0.0366465	1.80831	1.97743	0.0727518	No
	Kuban vs 1292	0.033417	1.64895	1.97743	0.101449	No
	Kuban vs 1102	0.0252583	1.24636	1.97743	0.214758	No
	Kuban vs 3574	0.0144095	0.71103	1.97743	0.478274	No
	Kuban vs 1018	0.0103655	0.511484	1.97743	0.609835	No
	Kuban vs Karatum	0.00165282	0.0815577	1.97743	0.935117	No
	Karatum vs 507	0.145348	7.17215	1.97743	< 0.0001	Yes
	Karatum vs 1467	0.0783252	3.86493	1.97743	0.000170884	Yes
	Karatum vs Kolkhida	0.0655836	3.2362	1.97743	0.00151897	Yes
	Karatum vs 3986	0.0613442	3.02701	1.97743	0.00295143	Yes
	Karatum vs 1877	0.057039	2.81457	1.97743	0.00560432	Yes
	Karatum vs 527	0.0552289	2.72525	1.97743	0.00726426	Yes
	Karatum vs 501	0.0492749	2.43145	1.97743	0.0163304	Yes
	Karatum vs 582	0.0485545	2.3959	1.97743	0.0179304	Yes
	Karatum vs 1385	0.0485486	2.39561	1.97743	0.017944	Yes
	Karatum vs 125	0.042088	2.07682	1.97743	0.0396862	Yes
	Karatum vs 3823	0.0390401	1.92642	1.97743	0.0561224	No
	Karatum vs 551	0.038945	1.92173	1.97743	0.0567165	No
	Karatum vs 536	0.0349937	1.72675	1.97743	0.0864664	No
	Karatum vs 1292	0.0317642	1.56739	1.97743	0.119329	No
	Karatum vs 1102	0.0236055	1.1648	1.97743	0.246122	No
	Karatum vs 3574	0.0127566	0.629472	1.97743	0.530088	No
	Karatum vs 1018	0.00871272	0.429927	1.97743	0.667925	No
	1018 vs 507	0.136635	6.74222	1.97743	< 0.0001	Yes
	1018 vs 1467	0.0696125	3.43501	1.97743	0.000784469	Yes
	1018 vs Kolkhida	0.0568709	2.80628	1.97743	0.00574248	Yes
	1018 vs 3986	0.0526315	2.59708	1.97743	0.0104286	Yes
	1018 vs 1877	0.0483263	2.38465	1.97743	0.0184653	Yes
	1018 vs 527	0.0465161	2.29532	1.97743	0.0232335	Yes
	1018 vs 501	0.0405621	2.00153	1.97743	0.0473108	Yes
	1018 vs 582	0.0398417	1.96598	1.97743	0.051323	No
	1018 vs 1385	0.0398358	1.96569	1.97743	0.051357	No
	1018 vs 125	0.0333753	1.64689	1.97743	0.101872	No
	1018 vs 3823	0.0303274	1.4965	1.97743	0.136825	No
	1018 vs 551	0.0302322	1.4918	1.97743	0.138051	No
	1018 vs 536	0.0262809	1.29682	1.97743	0.196872	No
	1018 vs 1292	0.0230515	1.13747	1.97743	0.257328	No
	1018 vs 1102	0.0148927	0.734878	1.97743	0.46367	No
	1018 vs 3574	0.00404392	0.199546	1.97743	0.842132	No
	3574 vs 507	0.132591	6.54268	1.97743	< 0.0001	Yes
	3574 vs 1467	0.0655686	3.23546	1.97743	0.00152263	Yes
	3574 vs Kolkhida	0.052827	2.60673	1.97743	0.0101531	Yes
	3574 vs 3986	0.0485875	2.39754	1.97743	0.017854	Yes
	3574 vs 1877	0.0442824	2.1851	1.97743	0.0305816	Yes
	3574 vs 527	0.0424722	2.09578	1.97743	0.0379416	Yes
	3574 vs 501	0.0365182	1.80198	1.97743	0.0737473	No
	3574 vs 582	0.0357978	1.76643	1.97743	0.0795505	No
	3574 vs 1385	0.0357919	1.76614	1.97743	0.0795995	No
	3574 vs 125	0.0293314	1.44735	1.97743	0.150084	No
	3574 vs 3823	0.0262835	1.29695	1.97743	0.196828	No
	3574 vs 551	0.0261883	1.29225	1.97743	0.198445	No
	3574 vs 536	0.022237	1.09728	1.97743	0.274445	No
	3574 vs 1292	0.0190076	0.937922	1.97743	0.349935	No
	3574 vs 1102	0.0108488	0.535332	1.97743	0.593288	No
	1102 vs 507	0.121742	6.00734	1.97743	< 0.0001	Yes
	1102 vs 1467	0.0547198	2.70013	1.97743	0.00780552	Yes
	1102 vs Kolkhida	0.0419781	2.0714	1.97743	0.0401978	Yes
	1102 vs 3986	0.0377387	1.86221	1.97743	0.0647163	No
	1102 vs 1877	0.0334335	1.64977	1.97743	0.101281	No
	1102 vs 527	0.0316234	1.56045	1.97743	0.120962	No
	1102 vs 501	0.0256694	1.26665	1.97743	0.20743	No
	1102 vs 582	0.024949	1.2311	1.97743	0.220395	No
	1102 vs 1385	0.0249431	1.23081	1.97743	0.220503	No
	1102 vs 125	0.0184826	0.912017	1.97743	0.363362	No
	1102 vs 3823	0.0154347	0.761618	1.97743	0.447597	No
	1102 vs 551	0.0153395	0.756922	1.97743	0.450396	No
	1102 vs 536	0.0113882	0.561947	1.97743	0.575071	No
	1102 vs 1292	0.00815874	0.40259	1.97743	0.687877	No
	1292 vs 507	0.113584	5.60475	1.97743	< 0.0001	Yes
	1292 vs 1467	0.046561	2.29754	1.97743	0.0231033	Yes
	1292 vs Kolkhida	0.0338194	1.66881	1.97743	0.0974394	No
	1292 vs 3986	0.02958	1.45961	1.97743	0.146685	No
	1292 vs 1877	0.0252748	1.24718	1.97743	0.21446	No
	1292 vs 527	0.0234647	1.15786	1.97743	0.248937	No
	1292 vs 501	0.0175107	0.864058	1.97743	0.389066	No
	1292 vs 582	0.0167903	0.82851	1.97743	0.408823	No
	1292 vs 1385	0.0167844	0.828219	1.97743	0.408987	No
	1292 vs 125	0.0103238	0.509426	1.97743	0.611273	No
	1292 vs 3823	0.00727592	0.359028	1.97743	0.720127	No
	1292 vs 551	0.00718075	0.354332	1.97743	0.723635	No
	1292 vs 536	0.00322945	0.159356	1.97743	0.873623	No
	536 vs 507	0.110354	5.4454	1.97743	< 0.0001	Yes
	536 vs 1467	0.0433316	2.13818	1.97743	0.0342765	Yes
	536 vs Kolkhida	0.0305899	1.50945	1.97743	0.133486	No
	536 vs 3986	0.0263505	1.30026	1.97743	0.195696	No
	536 vs 1877	0.0220454	1.08782	1.97743	0.278584	No
	536 vs 527	0.0202352	0.9985	1.97743	0.319798	No
	536 vs 501	0.0142812	0.704702	1.97743	0.482192	No
	536 vs 582	0.0135608	0.669154	1.97743	0.504523	No
	536 vs 1385	0.0135549	0.668863	1.97743	0.504708	No
	536 vs 125	0.00709439	0.35007	1.97743	0.726824	No
	536 vs 3823	0.00404647	0.199672	1.97743	0.842033	No
	536 vs 551	0.0039513	0.194976	1.97743	0.845701	No
	551 vs 507	0.106403	5.25042	1.97743	< 0.0001	Yes
	551 vs 1467	0.0393803	1.94321	1.97743	0.0540416	No
	551 vs Kolkhida	0.0266386	1.31448	1.97743	0.190883	No
	551 vs 3986	0.0223992	1.10528	1.97743	0.270974	No
	551 vs 1877	0.0180941	0.892846	1.97743	0.373505	No
	551 vs 527	0.0162839	0.803524	1.97743	0.423064	No
	551 vs 501	0.0103299	0.509726	1.97743	0.611063	No
	551 vs 582	0.00960951	0.474178	1.97743	0.636128	No
	551 vs 1385	0.00960361	0.473887	1.97743	0.636335	No
	551 vs 125	0.00314309	0.155095	1.97743	0.876975	No
	551 vs 3823	9.51689e-05	0.00469608	1.97743	0.99626	No
	3823 vs 507	0.106308	5.24573	1.97743	< 0.0001	Yes
	3823 vs 1467	0.0392851	1.93851	1.97743	0.0546171	No
	3823 vs Kolkhida	0.0265435	1.30978	1.97743	0.192463	No
	3823 vs 3986	0.0223041	1.10059	1.97743	0.273007	No
	3823 vs 1877	0.0179989	0.88815	1.97743	0.376017	No
	3823 vs 527	0.0161887	0.798828	1.97743	0.425773	No
	3823 vs 501	0.0102347	0.50503	1.97743	0.614349	No
	3823 vs 582	0.00951434	0.469482	1.97743	0.639471	No
	3823 vs 1385	0.00950844	0.469191	1.97743	0.639679	No
	3823 vs 125	0.00304792	0.150398	1.97743	0.880671	No
	125 vs 507	0.10326	5.09533	1.97743	< 0.0001	Yes
	125 vs 1467	0.0362372	1.78811	1.97743	0.0759681	No
	125 vs Kolkhida	0.0234956	1.15938	1.97743	0.248318	No
	125 vs 3986	0.0192561	0.950188	1.97743	0.34369	No
	125 vs 1877	0.014951	0.737751	1.97743	0.461927	No
	125 vs 527	0.0131408	0.648429	1.97743	0.517793	No
	125 vs 501	0.00718683	0.354632	1.97743	0.723411	No
	125 vs 582	0.00646642	0.319084	1.97743	0.750149	No
	125 vs 1385	0.00646053	0.318793	1.97743	0.750369	No
	1385 vs 507	0.0967994	4.77653	1.97743	< 0.0001	Yes
	1385 vs 1467	0.0297767	1.46932	1.97743	0.144039	No
	1385 vs Kolkhida	0.017035	0.840588	1.97743	0.402043	No
	1385 vs 3986	0.0127956	0.631396	1.97743	0.528834	No
	1385 vs 1877	0.00849045	0.418958	1.97743	0.675903	No
	1385 vs 527	0.00668029	0.329637	1.97743	0.742178	No
	1385 vs 501	0.000726299	0.035839	1.97743	0.971463	No
	1385 vs 582	5.89627e-06	0.00029095	1.97743	0.999768	No
	582 vs 507	0.0967935	4.77624	1.97743	< 0.0001	Yes
	582 vs 1467	0.0297708	1.46903	1.97743	0.144117	No
	582 vs Kolkhida	0.0170291	0.840297	1.97743	0.402206	No
	582 vs 3986	0.0127897	0.631105	1.97743	0.529024	No
	582 vs 1877	0.00848455	0.418667	1.97743	0.676115	No
	582 vs 527	0.00667439	0.329346	1.97743	0.742397	No
	582 vs 501	0.000720403	0.035548	1.97743	0.971694	No
	501 vs 507	0.0960731	4.74069	1.97743	< 0.0001	Yes
	501 vs 1467	0.0290504	1.43348	1.97743	0.153999	No
	501 vs Kolkhida	0.0163087	0.804749	1.97743	0.422359	No
	501 vs 3986	0.0120693	0.595557	1.97743	0.552454	No
	501 vs 1877	0.00776415	0.383119	1.97743	0.702225	No
	501 vs 527	0.00595399	0.293798	1.97743	0.769357	No
	527 vs 507	0.0901191	4.4469	1.97743	< 0.0001	Yes
	527 vs 1467	0.0230964	1.13968	1.97743	0.256407	No
	527 vs Kolkhida	0.0103547	0.510951	1.97743	0.610208	No
	527 vs 3986	0.00611533	0.301759	1.97743	0.763293	No
	527 vs 1877	0.00181016	0.0893217	1.97743	0.928957	No
	1877 vs 507	0.0883089	4.35758	1.97743	< 0.0001	Yes
	1877 vs 1467	0.0212862	1.05036	1.97743	0.295401	No
	1877 vs Kolkhida	0.00854458	0.42163	1.97743	0.673956	No
	1877 vs 3986	0.00430517	0.212437	1.97743	0.832082	No
	3986 vs 507	0.0840037	4.14514	1.97743	< 0.0001	Yes
	3986 vs 1467	0.016981	0.837924	1.97743	0.403533	No
	3986 vs Kolkhida	0.00423941	0.209192	1.97743	0.834609	No
	Kolkhida vs 507	0.0797643	3.93595	1.97743	0.000131254	Yes
	Kolkhida vs 1467	0.0127416	0.628732	1.97743	0.530571	No
	1467 vs 507	0.0670227	3.30721	1.97743	0.00120355	Yes
	LSD-value:			0.0394801
	Category	LS means	Standard error	Lower bound (95%)	Upper bound (95%)	Groups
	121	0.451931	0.0143299	0.423594	0.480267	A
	658	0.435386	0.0143299	0.40705	0.463723	A	B
	4605	0.418239	0.0143299	0.389903	0.446575	A	B	C
	1476	0.410915	0.0143299	0.382578	0.439251		B	C	D
	2697	0.409623	0.0143299	0.381287	0.43796		B	C	D
	157	0.407712	0.0143299	0.379375	0.436048		B	C	D
	321	0.403034	0.0101328	0.382997	0.423071		B	C	D
	3509	0.401918	0.0143299	0.373582	0.430255		B	C	D	E
	619	0.398776	0.0143299	0.370439	0.427112		B	C	D	E
	502	0.398204	0.0143299	0.369867	0.42654		B	C	D	E	F
	837	0.390039	0.0143299	0.361702	0.418375			C	D	E	F
	316	0.381373	0.0143299	0.353037	0.40971			C	D	E	F	G
	212	0.38072	0.0143299	0.352383	0.409056			C	D	E	F	G
	2264	0.37365	0.0143299	0.345314	0.401986				D	E	F	G	H
	Kuban	0.372798	0.0143299	0.344462	0.401135				D	E	F	G	H
	Karatum	0.371145	0.0143299	0.342809	0.399482				D	E	F	G	H	I
	1018	0.362433	0.0143299	0.334096	0.390769					E	F	G	H	I	J
	3574	0.358389	0.0143299	0.330052	0.386725						F	G	H	I	J	K
	1102	0.34754	0.0143299	0.319203	0.375876							G	H	I	J	K	L
	1292	0.339381	0.0143299	0.311045	0.367718								H	I	J	K	L	M
	536	0.336152	0.0143299	0.307815	0.364488								H	I	J	K	L	M
	551	0.3322	0.0143299	0.303864	0.360537									I	J	K	L	M	N
	3823	0.332105	0.0143299	0.303769	0.360442									I	J	K	L	M	N
	125	0.329057	0.0143299	0.300721	0.357394										J	K	L	M	N
	1385	0.322597	0.0143299	0.29426	0.350933										J	K	L	M	N
	582	0.322591	0.0143299	0.294254	0.350927										J	K	L	M	N
	501	0.321871	0.0143299	0.293534	0.350207											K	L	M	N
	527	0.315917	0.0143299	0.28758	0.344253												L	M	N
	1877	0.314106	0.0143299	0.28577	0.342443												L	M	N
	3986	0.309801	0.0143299	0.281465	0.338138												L	M	N
	Kolkhida	0.305562	0.0143299	0.277225	0.333898													M	N
	1467	0.29282	0.0143299	0.264484	0.321157														N
	507	0.225797	0.0143299	0.197461	0.254134															O
	Tag / REGWQ / Analysis of the differences between the categories with a confidence interval of 95% (CNDVI):
	Contrast	Difference	Standardized difference	Critical value	Pr > Diff	alpha (Modified)	Significant
	121 vs 507	0.226133	11.1585	3.87977	< 0.0001	0.05	Yes
	121 vs 1467	0.159111	7.85127	3.86708	< 0.0001	0.0470422	Yes
	121 vs Kolkhida	0.146369	7.22254	3.86708	< 0.0001	0.0470422	Yes
	121 vs 3986	0.14213	7.01335	3.86708	< 0.0001	0.0470422	Yes
	121 vs 1877	0.137825	6.80091	3.86708	< 0.0001	0.0470422	Yes
	121 vs 527	0.136014	6.71159	3.86708	< 0.0001	0.0470422	Yes
	121 vs 501	0.13006	6.41779	3.86708	< 0.0001	0.0470422	Yes
	121 vs 582	0.12934	6.38224	3.86708	< 0.0001	0.0470422	Yes
	121 vs 1385	0.129334	6.38195	3.86708	< 0.0001	0.0470422	Yes
	121 vs 125	0.122874	6.06316	3.86708	< 0.0001	0.0470422	Yes
	121 vs 3823	0.119826	5.91276	3.86708	< 0.0001	0.0470422	Yes
	121 vs 551	0.119731	5.90806	3.86708	< 0.0001	0.0470422	Yes
	121 vs 536	0.115779	5.71309	3.86708	< 0.0001	0.0470422	Yes
	121 vs 1292	0.11255	5.55373	3.86708	< 0.0001	0.0470422	Yes
	121 vs 1102	0.104391	5.15114	3.86708	0.000149134	0.0470422	Yes
	121 vs 3574	0.0935422	4.61581	3.86708	0.00119427	0.0470422	Yes
	121 vs 1018	0.0894983	4.41626	3.86708	0.00233593	0.0470422	Yes
	121 vs Karatum	0.0807856	3.98634	3.86708	0.0100947	0.0470422	Yes
	121 vs Kuban	0.0791327	3.90478	3.86708	0.011892	0.0470422	Yes
	121 vs 2264	0.078281	3.86275	3.86708	0.012102	0.0470422	Yes
	121 vs 212	0.0712114	3.51391	3.86708	0.0327586	0.0470422	Yes
	121 vs 316	0.0705576	3.48164	3.86708	0.0314385	0.0470422	Yes
	121 vs 837	0.0618924	3.05406	3.86708	0.0911497	0.0470422	No
	121 vs 502	0.0537272	2.65115				No
	121 vs 619	0.0531553	2.62293				No
	121 vs 3509	0.0500125	2.46785				No
	121 vs 321	0.0488971	2.78607				No
	121 vs 157	0.044219	2.18197				No
	121 vs 2697	0.0423078	2.08766				No
	121 vs 1476	0.0410161	2.02393				No
	121 vs 4605	0.033692	1.66252				No
	121 vs 658	0.0165445	0.816385				No
	658 vs 507	0.209589	10.3421	3.86708	< 0.0001	0.0470422	Yes
	658 vs 1467	0.142566	7.03489	3.86708	< 0.0001	0.0470422	Yes
	658 vs Kolkhida	0.129825	6.40616	3.86708	< 0.0001	0.0470422	Yes
	658 vs 3986	0.125585	6.19696	3.86708	< 0.0001	0.0470422	Yes
	658 vs 1877	0.12128	5.98453	3.86708	< 0.0001	0.0470422	Yes
	658 vs 527	0.11947	5.8952	3.86708	< 0.0001	0.0470422	Yes
	658 vs 501	0.113516	5.60141	3.86708	< 0.0001	0.0470422	Yes
	658 vs 582	0.112795	5.56586	3.86708	< 0.0001	0.0470422	Yes
	658 vs 1385	0.11279	5.56557	3.86708	< 0.0001	0.0470422	Yes
	658 vs 125	0.106329	5.24677	3.86708	0.000148524	0.0470422	Yes
	658 vs 3823	0.103281	5.09638	3.86708	0.000249671	0.0470422	Yes
	658 vs 551	0.103186	5.09168	3.86708	0.000231968	0.0470422	Yes
	658 vs 536	0.0992347	4.8967	3.86708	0.00046983	0.0470422	Yes
	658 vs 1292	0.0960052	4.73735	3.86708	0.00081417	0.0470422	Yes
	658 vs 1102	0.0878465	4.33476	3.86708	0.00354801	0.0470422	Yes
	658 vs 3574	0.0769977	3.79943	3.86708	0.0211798	0.0470422	Yes
	658 vs 1018	0.0729538	3.59988	3.86708	0.0359752	0.0470422	Yes
	658 vs Karatum	0.064241	3.16995	3.86708	0.109819	0.0470422	No
	658 vs Kuban	0.0625882	3.0884				No
	658 vs 2264	0.0617364	3.04637				No
	658 vs 212	0.0546669	2.69752				No
	658 vs 316	0.054013	2.66526				No
	658 vs 837	0.0453479	2.23768				No
	658 vs 502	0.0371827	1.83477				No
	658 vs 619	0.0366107	1.80655				No
	658 vs 3509	0.033468	1.65147				No
	658 vs 321	0.0323526	1.8434				No
	658 vs 157	0.0276745	1.36559				No
	658 vs 2697	0.0257633	1.27128				No
	658 vs 1476	0.0244715	1.20754				No
	658 vs 4605	0.0171475	0.846136				No
	4605 vs 507	0.192442	9.49597	3.86708	< 0.0001	0.0470422	Yes
	4605 vs 1467	0.125419	6.18875	3.86035	< 0.0001	0.0455598	Yes
	4605 vs Kolkhida	0.112677	5.56002	3.86035	< 0.0001	0.0455598	Yes
	4605 vs 3986	0.108438	5.35083	3.86035	0.000137914	0.0455598	Yes
	4605 vs 1877	0.104133	5.13839	3.86035	0.000309659	0.0455598	Yes
	4605 vs 527	0.102322	5.04907	3.86035	0.00041778	0.0455598	Yes
	4605 vs 501	0.0963684	4.75527	3.86035	0.00128314	0.0455598	Yes
	4605 vs 582	0.095648	4.71972	3.86035	0.00136942	0.0455598	Yes
	4605 vs 1385	0.0956421	4.71943	3.86035	0.00126428	0.0455598	Yes
	4605 vs 125	0.0891816	4.40064	3.86035	0.0040269	0.0455598	Yes
	4605 vs 3823	0.0861337	4.25024	3.86035	0.0064676	0.0455598	Yes
	4605 vs 551	0.0860385	4.24554	3.86035	0.00601497	0.0455598	Yes
	4605 vs 536	0.0820872	4.05057	3.86035	0.0110206	0.0455598	Yes
	4605 vs 1292	0.0788578	3.89121	3.86035	0.0172783	0.0455598	Yes
	4605 vs 1102	0.070699	3.48862	3.86035	0.0556405	0.0455598	No
	4605 vs 3574	0.0598502	2.95329				No
	4605 vs 1018	0.0558063	2.75374				No
	4605 vs Karatum	0.0470936	2.32382				No
	4605 vs Kuban	0.0454408	2.24226				No
	4605 vs 2264	0.044589	2.20023				No
	4605 vs 212	0.0375195	1.85139				No
	4605 vs 316	0.0368656	1.81912				No
	4605 vs 837	0.0282004	1.39154				No
	4605 vs 502	0.0200352	0.988632				No
	4605 vs 619	0.0194633	0.960409				No
	4605 vs 3509	0.0163206	0.805333				No
	4605 vs 321	0.0152051	0.866362				No
	4605 vs 157	0.010527	0.519454				No
	4605 vs 2697	0.0086158	0.425144				No
	4605 vs 1476	0.00732409	0.361405				No
	1476 vs 507	0.185117	9.13456	3.86035	< 0.0001	0.0455598	Yes
	1476 vs 1467	0.118095	5.82735	3.85342	< 0.0001	0.0440751	Yes
	1476 vs Kolkhida	0.105353	5.19861	3.85342	0.000256625	0.0440751	Yes
	1476 vs 3986	0.101114	4.98942	3.85342	0.000571585	0.0440751	Yes
	1476 vs 1877	0.0968085	4.77698	3.85342	0.00126573	0.0440751	Yes
	1476 vs 527	0.0949983	4.68766	3.85342	0.00168052	0.0440751	Yes
	1476 vs 501	0.0890444	4.39387	3.85342	0.00485305	0.0440751	Yes
	1476 vs 582	0.088324	4.35832	3.85342	0.00512633	0.0440751	Yes
	1476 vs 1385	0.0883181	4.35803	3.85342	0.00472732	0.0440751	Yes
	1476 vs 125	0.0818575	4.03923	3.85342	0.0137183	0.0440751	Yes
	1476 vs 3823	0.0788096	3.88884	3.85342	0.0209643	0.0440751	Yes
	1476 vs 551	0.0787144	3.88414	3.85342	0.019464	0.0440751	Yes
	1476 vs 536	0.0747631	3.68916	3.85342	0.0333167	0.0440751	Yes
	1476 vs 1292	0.0715337	3.52981	3.85342	0.0492692	0.0440751	No
	1476 vs 1102	0.063375	3.12722				No
	1476 vs 3574	0.0525261	2.59188				No
	1476 vs 1018	0.0484822	2.39234				No
	1476 vs Karatum	0.0397695	1.96241				No
	1476 vs Kuban	0.0381167	1.88085				No
	1476 vs 2264	0.0372649	1.83882				No
	1476 vs 212	0.0301954	1.48998				No
	1476 vs 316	0.0295415	1.45772				No
	1476 vs 837	0.0208763	1.03013				No
	1476 vs 502	0.0127111	0.627227				No
	1476 vs 619	0.0121392	0.599004				No
	1476 vs 3509	0.00899646	0.443927				No
	1476 vs 321	0.00788102	0.449047				No
	1476 vs 157	0.00320295	0.158049				No
	1476 vs 2697	0.00129171	0.063739				No
	2697 vs 507	0.183826	9.07082	3.85342	< 0.0001	0.0440751	Yes
	2697 vs 1467	0.116803	5.76361	3.84602	< 0.0001	0.0425881	Yes
	2697 vs Kolkhida	0.104061	5.13488	3.84602	0.000314162	0.0425881	Yes
	2697 vs 3986	0.099822	4.92568	3.84602	0.00069255	0.0425881	Yes
	2697 vs 1877	0.0955168	4.71325	3.84602	0.00151791	0.0425881	Yes
	2697 vs 527	0.0937066	4.62392	3.84602	0.00200215	0.0425881	Yes
	2697 vs 501	0.0877526	4.33013	3.84602	0.00569371	0.0425881	Yes
	2697 vs 582	0.0870322	4.29458	3.84602	0.00598503	0.0425881	Yes
	2697 vs 1385	0.0870263	4.29429	3.84602	0.00549948	0.0425881	Yes
	2697 vs 125	0.0805658	3.97549	3.84602	0.0156592	0.0425881	Yes
	2697 vs 3823	0.0775179	3.8251	3.84602	0.0236533	0.0425881	Yes
	2697 vs 551	0.0774227	3.8204	3.84602	0.0218576	0.0425881	Yes
	2697 vs 536	0.0734714	3.62542	3.84602	0.0368645	0.0425881	Yes
	2697 vs 1292	0.070242	3.46607	3.84602	0.0537861	0.0425881	No
	2697 vs 1102	0.0620832	3.06348				No
	2697 vs 3574	0.0512344	2.52815				No
	2697 vs 1018	0.0471905	2.3286				No
	2697 vs Karatum	0.0384778	1.89867				No
	2697 vs Kuban	0.036825	1.81712				No
	2697 vs 2264	0.0359732	1.77509				No
	2697 vs 212	0.0289037	1.42624				No
	2697 vs 316	0.0282498	1.39398				No
	2697 vs 837	0.0195846	0.966396				No
	2697 vs 502	0.0114194	0.563488				No
	2697 vs 619	0.0108475	0.535265				No
	2697 vs 3509	0.00770475	0.380188				No
	2697 vs 321	0.00658931	0.375448				No
	2697 vs 157	0.00191124	0.0943097				No
	157 vs 507	0.181914	8.97651	3.84602	< 0.0001	0.0425881	Yes
	157 vs 1467	0.114892	5.6693	3.83838	< 0.0001	0.0410988	Yes
	157 vs Kolkhida	0.10215	5.04057	3.83838	0.000432607	0.0410988	Yes
	157 vs 3986	0.0979107	4.83137	3.83838	0.000944244	0.0410988	Yes
	157 vs 1877	0.0936055	4.61894	3.83838	0.00204181	0.0410988	Yes
	157 vs 527	0.0917954	4.52961	3.83838	0.0026708	0.0410988	Yes
	157 vs 501	0.0858414	4.23582	3.83838	0.0074229	0.0410988	Yes
	157 vs 582	0.085121	4.20027	3.83838	0.0077575	0.0410988	Yes
	157 vs 1385	0.0851151	4.19998	3.83838	0.00710286	0.0410988	Yes
	157 vs 125	0.0786546	3.88119	3.83838	0.0196565	0.0410988	Yes
	157 vs 3823	0.0756067	3.73079	3.83838	0.0292073	0.0410988	Yes
	157 vs 551	0.0755115	3.72609	3.83838	0.0268604	0.0410988	Yes
	157 vs 536	0.0715602	3.53111	3.83838	0.0443498	0.0410988	No
	157 vs 1292	0.0683307	3.37176				No
	157 vs 1102	0.060172	2.96917				No
	157 vs 3574	0.0493232	2.43384				No
	157 vs 1018	0.0452793	2.23429				No
	157 vs Karatum	0.0365665	1.80436				No
	157 vs Kuban	0.0349137	1.72281				No
	157 vs 2264	0.0340619	1.68078				No
	157 vs 212	0.0269924	1.33193				No
	157 vs 316	0.0263385	1.29967				No
	157 vs 837	0.0176734	0.872086				No
	157 vs 502	0.00950818	0.469178				No
	157 vs 619	0.00893624	0.440956				No
	157 vs 3509	0.00579351	0.285879				No
	157 vs 321	0.00467806	0.266548				No
	321 vs 507	0.177236	10.0986	3.83838	< 0.0001	0.0410988	Yes
	321 vs 1467	0.110214	6.27979	3.83038	< 0.0001	0.0396072	Yes
	321 vs Kolkhida	0.0974721	5.5538	3.83038	< 0.0001	0.0396072	Yes
	321 vs 3986	0.0932327	5.31224	3.83038	0.000124841	0.0396072	Yes
	321 vs 1877	0.0889275	5.06694	3.83038	0.000307522	0.0396072	Yes
	321 vs 527	0.0871173	4.9638	3.83038	0.000430085	0.0396072	Yes
	321 vs 501	0.0811633	4.62455	3.83038	0.00154981	0.0396072	Yes
	321 vs 582	0.0804429	4.5835	3.83038	0.0016603	0.0396072	Yes
	321 vs 1385	0.080437	4.58317	3.83038	0.00150733	0.0396072	Yes
	321 vs 125	0.0739765	4.21506	3.83038	0.00553566	0.0396072	Yes
	321 vs 3823	0.0709286	4.04139	3.83038	0.00929958	0.0396072	Yes
	321 vs 551	0.0708334	4.03597	3.83038	0.00848243	0.0396072	Yes
	321 vs 536	0.0668821	3.81083	3.83038	0.0163291	0.0396072	Yes
	321 vs 1292	0.0636527	3.62682	3.83038	0.0262437	0.0396072	Yes
	321 vs 1102	0.0554939	3.16195	3.83038	0.0896808	0.0396072	No
	321 vs 3574	0.0446451	2.5438				No
	321 vs 1018	0.0406012	2.31339				No
	321 vs Karatum	0.0318885	1.81695				No
	321 vs Kuban	0.0302357	1.72278				No
	321 vs 2264	0.0293839	1.67424				No
	321 vs 212	0.0223143	1.27143				No
	321 vs 316	0.0216605	1.23418				No
	321 vs 837	0.0129953	0.74045				No
	321 vs 502	0.00483012	0.275212				No
	321 vs 619	0.00425817	0.242624				No
	321 vs 3509	0.00111544	0.0635561				No
	3509 vs 507	0.176121	8.69063	3.83038	< 0.0001	0.0396072	Yes
	3509 vs 1467	0.109098	5.38342	3.822	0.000102558	0.0381132	Yes
	3509 vs Kolkhida	0.0963566	4.75469	3.822	0.0011905	0.0381132	Yes
	3509 vs 3986	0.0921172	4.54549	3.822	0.00251122	0.0381132	Yes
	3509 vs 1877	0.087812	4.33306	3.822	0.00518936	0.0381132	Yes
	3509 vs 527	0.0860019	4.24374	3.822	0.00662337	0.0381132	Yes
	3509 vs 501	0.0800479	3.94994	3.822	0.01708	0.0381132	Yes
	3509 vs 582	0.0793275	3.91439	3.822	0.0175889	0.0381132	Yes
	3509 vs 1385	0.0793216	3.9141	3.822	0.0159964	0.0381132	Yes
	3509 vs 125	0.0728611	3.59531	3.822	0.0404374	0.0381132	No
	3509 vs 3823	0.0698132	3.44491				No
	3509 vs 551	0.069718	3.44021				No
	3509 vs 536	0.0657667	3.24524				No
	3509 vs 1292	0.0625372	3.08588				No
	3509 vs 1102	0.0543785	2.68329				No
	3509 vs 3574	0.0435297	2.14796				No
	3509 vs 1018	0.0394857	1.94841				No
	3509 vs Karatum	0.030773	1.51849				No
	3509 vs Kuban	0.0291202	1.43693				No
	3509 vs 2264	0.0282684	1.3949				No
	3509 vs 212	0.0211989	1.04605				No
	3509 vs 316	0.020545	1.01379				No
	3509 vs 837	0.0118798	0.586207				No
	3509 vs 502	0.00371468	0.1833				No
	3509 vs 619	0.00314273	0.155077				No
	619 vs 507	0.172978	8.53556	3.822	< 0.0001	0.0381132	Yes
	619 vs 1467	0.105956	5.22834	3.8132	0.000173732	0.036617	Yes
	619 vs Kolkhida	0.0932139	4.59961	3.8132	0.00203285	0.036617	Yes
	619 vs 3986	0.0889745	4.39042	3.8132	0.00418539	0.036617	Yes
	619 vs 1877	0.0846693	4.17798	3.8132	0.00840673	0.036617	Yes
	619 vs 527	0.0828592	4.08866	3.8132	0.0105761	0.036617	Yes
	619 vs 501	0.0769052	3.79486	3.8132	0.0260986	0.036617	Yes
	619 vs 582	0.0761848	3.75931	3.8132	0.026658	0.036617	Yes
	619 vs 1385	0.0761789	3.75902	3.8132	0.0241593	0.036617	Yes
	619 vs 125	0.0697183	3.44023	3.8132	0.0579886	0.036617	No
	619 vs 3823	0.0666704	3.28983				No
	619 vs 551	0.0665753	3.28513				No
	619 vs 536	0.062624	3.09016				No
	619 vs 1292	0.0593945	2.9308				No
	619 vs 1102	0.0512358	2.52821				No
	619 vs 3574	0.0403869	1.99288				No
	619 vs 1018	0.036343	1.79333				No
	619 vs Karatum	0.0276303	1.36341				No
	619 vs Kuban	0.0259775	1.28185				No
	619 vs 2264	0.0251257	1.23982				No
	619 vs 212	0.0180562	0.890976				No
	619 vs 316	0.0174023	0.858711				No
	619 vs 837	0.00873712	0.43113				No
	619 vs 502	0.000571948	0.0282226				No
	502 vs 507	0.172406	8.50733	3.8132	< 0.0001	0.036617	Yes
	502 vs 1467	0.105384	5.20012	3.80393	0.000178986	0.0351184	Yes
	502 vs Kolkhida	0.0926419	4.57139	3.80393	0.00208734	0.0351184	Yes
	502 vs 3986	0.0884025	4.3622	3.80393	0.0042689	0.0351184	Yes
	502 vs 1877	0.0840974	4.14976	3.80393	0.00851246	0.0351184	Yes
	502 vs 527	0.0822872	4.06044	3.80393	0.0106459	0.0351184	Yes
	502 vs 501	0.0763332	3.76664	3.80393	0.0260364	0.0351184	Yes
	502 vs 582	0.0756128	3.73109	3.80393	0.0264336	0.0351184	Yes
	502 vs 1385	0.0756069	3.7308	3.80393	0.0238025	0.0351184	Yes
	502 vs 125	0.0691464	3.41201	3.80393	0.0565755	0.0351184	No
	502 vs 3823	0.0660985	3.26161				No
	502 vs 551	0.0660033	3.25691				No
	502 vs 536	0.062052	3.06194				No
	502 vs 1292	0.0588226	2.90258				No
	502 vs 1102	0.0506638	2.49999				No
	502 vs 3574	0.039815	1.96466				No
	502 vs 1018	0.0357711	1.76511				No
	502 vs Karatum	0.0270583	1.33519				No
	502 vs Kuban	0.0254055	1.25363				No
	502 vs 2264	0.0245538	1.2116				No
	502 vs 212	0.0174842	0.862754				No
	502 vs 316	0.0168304	0.830489				No
	502 vs 837	0.00816517	0.402908				No
	837 vs 507	0.164241	8.10443	3.80393	< 0.0001	0.0351184	Yes
	837 vs 1467	0.0972184	4.79721	3.79416	0.000848677	0.0336175	Yes
	837 vs Kolkhida	0.0844768	4.16848	3.79416	0.00869851	0.0336175	Yes
	837 vs 3986	0.0802374	3.95929	3.79416	0.0165472	0.0336175	Yes
	837 vs 1877	0.0759322	3.74685	3.79416	0.0304486	0.0336175	Yes
	837 vs 527	0.074122	3.65753	3.79416	0.0367746	0.0336175	No
	837 vs 501	0.068168	3.36373				No
	837 vs 582	0.0674476	3.32818				No
	837 vs 1385	0.0674417	3.32789				No
	837 vs 125	0.0609812	3.0091				No
	837 vs 3823	0.0579333	2.8587				No
	837 vs 551	0.0578381	2.854				No
	837 vs 536	0.0538868	2.65903				No
	837 vs 1292	0.0506574	2.49967				No
	837 vs 1102	0.0424986	2.09708				No
	837 vs 3574	0.0316498	1.56175				No
	837 vs 1018	0.0276059	1.3622				No
	837 vs Karatum	0.0188932	0.932278				No
	837 vs Kuban	0.0172404	0.85072				No
	837 vs 2264	0.0163886	0.80869				No
	837 vs 212	0.00931906	0.459846				No
	837 vs 316	0.00866519	0.427581				No
	316 vs 507	0.155576	7.67684	3.79416	< 0.0001	0.0336175	Yes
	316 vs 1467	0.0885532	4.36963	3.78382	0.00415114	0.0321142	Yes
	316 vs Kolkhida	0.0758116	3.7409	3.78382	0.0338618	0.0321142	No
	316 vs 3986	0.0715722	3.53171				No
	316 vs 1877	0.067267	3.31927				No
	316 vs 527	0.0654568	3.22995				No
	316 vs 501	0.0595029	2.93615				No
	316 vs 582	0.0587825	2.9006				No
	316 vs 1385	0.0587766	2.90031				No
	316 vs 125	0.052316	2.58152				No
	316 vs 3823	0.0492681	2.43112				No
	316 vs 551	0.0491729	2.42642				No
	316 vs 536	0.0452216	2.23145				No
	316 vs 1292	0.0419922	2.07209				No
	316 vs 1102	0.0338335	1.6695				No
	316 vs 3574	0.0229846	1.13417				No
	316 vs 1018	0.0189407	0.934623				No
	316 vs Karatum	0.010228	0.504697				No
	316 vs Kuban	0.00857517	0.423139				No
	316 vs 2264	0.0077234	0.381109				No
	316 vs 212	0.000653868	0.0322649				No
	212 vs 507	0.154922	7.64458	3.78382	< 0.0001	0.0321142	Yes
	212 vs 1467	0.0878994	4.33737	3.77285	0.00427891	0.0306086	Yes
	212 vs Kolkhida	0.0751577	3.70863	3.77285	0.0343607	0.0306086	No
	212 vs 3986	0.0709183	3.49944				No
	212 vs 1877	0.0666131	3.287				No
	212 vs 527	0.064803	3.19768				No
	212 vs 501	0.058849	2.90388				No
	212 vs 582	0.0581286	2.86834				No
	212 vs 1385	0.0581227	2.86805				No
	212 vs 125	0.0516622	2.54925				No
	212 vs 3823	0.0486142	2.39885				No
	212 vs 551	0.0485191	2.39416				No
	212 vs 536	0.0445678	2.19918				No
	212 vs 1292	0.0413383	2.03983				No
	212 vs 1102	0.0331796	1.63724				No
	212 vs 3574	0.0223308	1.1019				No
	212 vs 1018	0.0182868	0.902359				No
	212 vs Karatum	0.00957412	0.472432				No
	212 vs Kuban	0.0079213	0.390874				No
	212 vs 2264	0.00706954	0.348844				No
	2264 vs 507	0.147853	7.29574	3.77285	< 0.0001	0.0306086	Yes
	2264 vs 1467	0.0808298	3.98852	3.7612	0.0136681	0.0291007	Yes
	2264 vs Kolkhida	0.0680882	3.35979	3.7612	0.087863	0.0291007	No
	2264 vs 3986	0.0638488	3.1506				No
	2264 vs 1877	0.0595436	2.93816				No
	2264 vs 527	0.0577334	2.84884				No
	2264 vs 501	0.0517795	2.55504				No
	2264 vs 582	0.051059	2.51949				No
	2264 vs 1385	0.0510532	2.5192				No
	2264 vs 125	0.0445926	2.20041				No
	2264 vs 3823	0.0415447	2.05001				No
	2264 vs 551	0.0414495	2.04531				No
	2264 vs 536	0.0374982	1.85034				No
	2264 vs 1292	0.0342688	1.69098				No
	2264 vs 1102	0.0261101	1.28839				No
	2264 vs 3574	0.0152612	0.75306				No
	2264 vs 1018	0.0112173	0.553514				No
	2264 vs Karatum	0.00250458	0.123588				No
	2264 vs Kuban	0.000851768	0.0420302				No
	Kuban vs 507	0.147001	7.25371	3.7612	< 0.0001	0.0291007	Yes
	Kuban vs 1467	0.0799781	3.94649	3.74878	0.0143298	0.0275904	Yes
	Kuban vs Kolkhida	0.0672364	3.31776	3.74878	0.0901145	0.0275904	No
	Kuban vs 3986	0.062997	3.10857				No
	Kuban vs 1877	0.0586918	2.89613				No
	Kuban vs 527	0.0568817	2.80681				No
	Kuban vs 501	0.0509277	2.51301				No
	Kuban vs 582	0.0502073	2.47746				No
	Kuban vs 1385	0.0502014	2.47717				No
	Kuban vs 125	0.0437409	2.15838				No
	Kuban vs 3823	0.0406929	2.00798				No
	Kuban vs 551	0.0405978	2.00328				No
	Kuban vs 536	0.0366465	1.80831				No
	Kuban vs 1292	0.033417	1.64895				No
	Kuban vs 1102	0.0252583	1.24636				No
	Kuban vs 3574	0.0144095	0.71103				No
	Kuban vs 1018	0.0103655	0.511484				No
	Kuban vs Karatum	0.00165282	0.0815577				No
	Karatum vs 507	0.145348	7.17215	3.74878	< 0.0001	0.0275904	Yes
	Karatum vs 1467	0.0783252	3.86493	3.73548	0.0170477	0.0260778	Yes
	Karatum vs Kolkhida	0.0655836	3.2362	3.73548	0.102018	0.0260778	No
	Karatum vs 3986	0.0613442	3.02701				No
	Karatum vs 1877	0.057039	2.81457				No
	Karatum vs 527	0.0552289	2.72525				No
	Karatum vs 501	0.0492749	2.43145				No
	Karatum vs 582	0.0485545	2.3959				No
	Karatum vs 1385	0.0485486	2.39561				No
	Karatum vs 125	0.042088	2.07682				No
	Karatum vs 3823	0.0390401	1.92642				No
	Karatum vs 551	0.038945	1.92173				No
	Karatum vs 536	0.0349937	1.72675				No
	Karatum vs 1292	0.0317642	1.56739				No
	Karatum vs 1102	0.0236055	1.1648				No
	Karatum vs 3574	0.0127566	0.629472				No
	Karatum vs 1018	0.00871272	0.429927				No
	1018 vs 507	0.136635	6.74222	3.73548	< 0.0001	0.0260778	Yes
	1018 vs 1467	0.0696125	3.43501	3.7212	0.0588713	0.0245628	No
	1018 vs Kolkhida	0.0568709	2.80628				No
	1018 vs 3986	0.0526315	2.59708				No
	1018 vs 1877	0.0483263	2.38465				No
	1018 vs 527	0.0465161	2.29532				No
	1018 vs 501	0.0405621	2.00153				No
	1018 vs 582	0.0398417	1.96598				No
	1018 vs 1385	0.0398358	1.96569				No
	1018 vs 125	0.0333753	1.64689				No
	1018 vs 3823	0.0303274	1.4965				No
	1018 vs 551	0.0302322	1.4918				No
	1018 vs 536	0.0262809	1.29682				No
	1018 vs 1292	0.0230515	1.13747				No
	1018 vs 1102	0.0148927	0.734878				No
	1018 vs 3574	0.00404392	0.199546				No
	3574 vs 507	0.132591	6.54268	3.7212	< 0.0001	0.0245628	Yes
	3574 vs 1467	0.0655686	3.23546	3.70578	0.0924519	0.0230454	No
	3574 vs Kolkhida	0.052827	2.60673				No
	3574 vs 3986	0.0485875	2.39754				No
	3574 vs 1877	0.0442824	2.1851				No
	3574 vs 527	0.0424722	2.09578				No
	3574 vs 501	0.0365182	1.80198				No
	3574 vs 582	0.0357978	1.76643				No
	3574 vs 1385	0.0357919	1.76614				No
	3574 vs 125	0.0293314	1.44735				No
	3574 vs 3823	0.0262835	1.29695				No
	3574 vs 551	0.0261883	1.29225				No
	3574 vs 536	0.022237	1.09728				No
	3574 vs 1292	0.0190076	0.937922				No
	3574 vs 1102	0.0108488	0.535332				No
	1102 vs 507	0.121742	6.00734	3.70578	< 0.0001	0.0230454	Yes
	1102 vs 1467	0.0547198	2.70013	3.68904	0.290426	0.0215257	No
	1102 vs Kolkhida	0.0419781	2.0714				No
	1102 vs 3986	0.0377387	1.86221				No
	1102 vs 1877	0.0334335	1.64977				No
	1102 vs 527	0.0316234	1.56045				No
	1102 vs 501	0.0256694	1.26665				No
	1102 vs 582	0.024949	1.2311				No
	1102 vs 1385	0.0249431	1.23081				No
	1102 vs 125	0.0184826	0.912017				No
	1102 vs 3823	0.0154347	0.761618				No
	1102 vs 551	0.0153395	0.756922				No
	1102 vs 536	0.0113882	0.561947				No
	1102 vs 1292	0.00815874	0.40259				No
	1292 vs 507	0.113584	5.60475	3.68904	< 0.0001	0.0215257	Yes
	1292 vs 1467	0.046561	2.29754	3.67077	0.522807	0.0200037	No
	1292 vs Kolkhida	0.0338194	1.66881				No
	1292 vs 3986	0.02958	1.45961				No
	1292 vs 1877	0.0252748	1.24718				No
	1292 vs 527	0.0234647	1.15786				No
	1292 vs 501	0.0175107	0.864058				No
	1292 vs 582	0.0167903	0.82851				No
	1292 vs 1385	0.0167844	0.828219				No
	1292 vs 125	0.0103238	0.509426				No
	1292 vs 3823	0.00727592	0.359028				No
	1292 vs 551	0.00718075	0.354332				No
	1292 vs 536	0.00322945	0.159356				No
	536 vs 507	0.110354	5.4454	3.67077	< 0.0001	0.0200037	Yes
	536 vs 1467	0.0433316	2.13818	3.65068	0.596624	0.0184792	No
	536 vs Kolkhida	0.0305899	1.50945				No
	536 vs 3986	0.0263505	1.30026				No
	536 vs 1877	0.0220454	1.08782				No
	536 vs 527	0.0202352	0.9985				No
	536 vs 501	0.0142812	0.704702				No
	536 vs 582	0.0135608	0.669154				No
	536 vs 1385	0.0135549	0.668863				No
	536 vs 125	0.00709439	0.35007				No
	536 vs 3823	0.00404647	0.199672				No
	536 vs 551	0.0039513	0.194976				No
	551 vs 507	0.106403	5.25042	3.65068	< 0.0001	0.0184792	Yes
	551 vs 1467	0.0393803	1.94321	3.6284	0.687811	0.0169524	No
	551 vs Kolkhida	0.0266386	1.31448				No
	551 vs 3986	0.0223992	1.10528				No
	551 vs 1877	0.0180941	0.892846				No
	551 vs 527	0.0162839	0.803524				No
	551 vs 501	0.0103299	0.509726				No
	551 vs 582	0.00960951	0.474178				No
	551 vs 1385	0.00960361	0.473887				No
	551 vs 125	0.00314309	0.155095				No
	551 vs 3823	9.51689e-05	0.00469608				No
	3823 vs 507	0.106308	5.24573	3.6284	< 0.0001	0.0169524	Yes
	3823 vs 1467	0.0392851	1.93851	3.60346	0.642953	0.0154232	No
	3823 vs Kolkhida	0.0265435	1.30978				No
	3823 vs 3986	0.0223041	1.10059				No
	3823 vs 1877	0.0179989	0.88815				No
	3823 vs 527	0.0161887	0.798828				No
	3823 vs 501	0.0102347	0.50503				No
	3823 vs 582	0.00951434	0.469482				No
	3823 vs 1385	0.00950844	0.469191				No
	3823 vs 125	0.00304792	0.150398				No
	125 vs 507	0.10326	5.09533	3.60346	< 0.0001	0.0154232	Yes
	125 vs 1467	0.0362372	1.78811	3.57517	0.689903	0.0138917	No
	125 vs Kolkhida	0.0234956	1.15938				No
	125 vs 3986	0.0192561	0.950188				No
	125 vs 1877	0.014951	0.737751				No
	125 vs 527	0.0131408	0.648429				No
	125 vs 501	0.00718683	0.354632				No
	125 vs 582	0.00646642	0.319084				No
	125 vs 1385	0.00646053	0.318793				No
	1385 vs 507	0.0967994	4.77653	3.57517	0.000163985	0.0138917	Yes
	1385 vs 1467	0.0297767	1.46932	3.54262	0.822295	0.0123577	No
	1385 vs Kolkhida	0.017035	0.840588				No
	1385 vs 3986	0.0127956	0.631396				No
	1385 vs 1877	0.00849045	0.418958				No
	1385 vs 527	0.00668029	0.329637				No
	1385 vs 501	0.000726299	0.035839				No
	1385 vs 582	5.89627e-06	0.00029095				No
	582 vs 507	0.0967935	4.77624	3.54262	0.000130795	0.0123577	Yes
	582 vs 1467	0.0297708	1.46903	3.50491	0.762576	0.0108214	No
	582 vs Kolkhida	0.0170291	0.840297				No
	582 vs 3986	0.0127897	0.631105				No
	582 vs 1877	0.00848455	0.418667				No
	582 vs 527	0.00667439	0.329346				No
	582 vs 501	0.000720403	0.035548				No
	501 vs 507	0.0960731	4.74069	3.50491	0.000115976	0.0108214	Yes
	501 vs 1467	0.0290504	1.43348	3.45836	0.706605	0.0092827	No
	501 vs Kolkhida	0.0163087	0.804749				No
	501 vs 3986	0.0120693	0.595557				No
	501 vs 1877	0.00776415	0.383119				No
	501 vs 527	0.00595399	0.293798				No
	527 vs 507	0.0901191	4.4469	3.45836	0.000264632	0.0092827	Yes
	527 vs 1467	0.0230964	1.13968	3.40069	0.785164	0.00774159	No
	527 vs Kolkhida	0.0103547	0.510951				No
	527 vs 3986	0.00611533	0.301759				No
	527 vs 1877	0.00181016	0.0893217				No
	1877 vs 507	0.0883089	4.35758	3.40069	0.000255285	0.00774159	Yes
	1877 vs 1467	0.0212862	1.05036	3.32426	0.720117	0.00619808	No
	1877 vs Kolkhida	0.00854458	0.42163				No
	1877 vs 3986	0.00430517	0.212437				No
	3986 vs 507	0.0840037	4.14514	3.32426	0.00035186	0.00619808	Yes
	3986 vs 1467	0.016981	0.837924	3.21143	0.680157	0.00465217	No
	3986 vs Kolkhida	0.00423941	0.209192				No
	Kolkhida vs 507	0.0797643	3.93595	3.21143	0.000394017	0.00465217	Yes
	Kolkhida vs 1467	0.0127416	0.628732	3.01072	0.530576	0.00310386	No
	1467 vs 507	0.0670227	3.30721	3.01072	0.00121347	0.00310386	Yes
	Category	LS means	Standard error	Lower bound (95%)	Upper bound (95%)	Groups
	121	0.451931	0.0143299	0.423594	0.480267	A
	658	0.435386	0.0143299	0.40705	0.463723	A	B
	4605	0.418239	0.0143299	0.389903	0.446575	A	B	C
	1476	0.410915	0.0143299	0.382578	0.439251	A	B	C
	2697	0.409623	0.0143299	0.381287	0.43796	A	B	C
	157	0.407712	0.0143299	0.379375	0.436048	A	B	C
	321	0.403034	0.0101328	0.382997	0.423071	A	B	C
	3509	0.401918	0.0143299	0.373582	0.430255	A	B	C	D
	619	0.398776	0.0143299	0.370439	0.427112	A	B	C	D
	502	0.398204	0.0143299	0.369867	0.42654	A	B	C	D
	837	0.390039	0.0143299	0.361702	0.418375	A	B	C	D	E
	316	0.381373	0.0143299	0.353037	0.40971		B	C	D	E	F
	212	0.38072	0.0143299	0.352383	0.409056		B	C	D	E	F
	2264	0.37365	0.0143299	0.345314	0.401986		B	C	D	E	F
	Kuban	0.372798	0.0143299	0.344462	0.401135		B	C	D	E	F
	Karatum	0.371145	0.0143299	0.342809	0.399482		B	C	D	E	F
	1018	0.362433	0.0143299	0.334096	0.390769			C	D	E	F	G
	3574	0.358389	0.0143299	0.330052	0.386725			C	D	E	F	G
	1102	0.34754	0.0143299	0.319203	0.375876			C	D	E	F	G
	1292	0.339381	0.0143299	0.311045	0.367718				D	E	F	G
	536	0.336152	0.0143299	0.307815	0.364488				D	E	F	G
	551	0.3322	0.0143299	0.303864	0.360537				D	E	F	G
	3823	0.332105	0.0143299	0.303769	0.360442				D	E	F	G
	125	0.329057	0.0143299	0.300721	0.357394				D	E	F	G
	1385	0.322597	0.0143299	0.29426	0.350933					E	F	G
	582	0.322591	0.0143299	0.294254	0.350927					E	F	G
	501	0.321871	0.0143299	0.293534	0.350207					E	F	G
	527	0.315917	0.0143299	0.28758	0.344253					E	F	G
[truncated: 5 more rows]

## Sheet: ANOVA_HID
	Category	LS mean	Standard error	Lower bound (95%)	Upper bound (95%)
	1018	1.06106	0.00331896	1.0545	1.06762
	1102	1.10191	0.00331896	1.09534	1.10847
	121	1.06733	0.00331896	1.06077	1.0739
	125	1.07521	0.00331896	1.06865	1.08178
	1292	1.07525	0.00331896	1.06868	1.08181
	1385	1.06164	0.00331896	1.05508	1.06821
	1467	1.06247	0.00331896	1.05591	1.06903
	1476	1.07372	0.00331896	1.06715	1.08028
	157	1.07329	0.00331896	1.06672	1.07985
	1877	1.0687	0.00331896	1.06214	1.07526
	212	1.0727	0.00331896	1.06613	1.07926
	2264	1.06583	0.00331896	1.05927	1.07239
	2697	1.08181	0.00331896	1.07525	1.08837
	316	1.07787	0.00331896	1.07131	1.08444
	321	1.08135	0.00234686	1.07671	1.08599
	3509	1.07038	0.00331896	1.06382	1.07694
	3574	1.07713	0.00331896	1.07057	1.08369
	3823	1.08263	0.00331896	1.07607	1.08919
	3986	1.07081	0.00331896	1.06425	1.07738
	4605	1.05974	0.00331896	1.05317	1.0663
	501	1.06266	0.00331896	1.0561	1.06923
	502	1.06851	0.00331896	1.06194	1.07507
	507	1.06196	0.00331896	1.0554	1.06853
	527	1.05732	0.00331896	1.05076	1.06388
	536	1.07231	0.00331896	1.06575	1.07888
	551	1.07087	0.00331896	1.06431	1.07743
	582	1.07347	0.00331896	1.06691	1.08003
	619	1.07826	0.00331896	1.0717	1.08482
	658	1.06408	0.00331896	1.05752	1.07064
	837	1.06932	0.00331896	1.06276	1.07589
	Karatum	1.06926	0.00331896	1.0627	1.07583
	Kolkhida	1.069	0.00331896	1.06244	1.07556
	Kuban	1.0634	0.00331896	1.05683	1.06996

## Sheet: ANOVA_HID1
	Category	LS mean	Standard error	Lower bound (95%)	Upper bound (95%)
	1018	1.79273	0.0465388	1.70071	1.88476
	1102	1.73035	0.0465388	1.63833	1.82238
	121	2.13447	0.0465388	2.04244	2.2265
	125	1.68076	0.0465388	1.58873	1.77279
	1292	1.7007	0.0465388	1.60867	1.79273
	1385	1.65813	0.0465388	1.5661	1.75016
	1467	1.55613	0.0465388	1.4641	1.64816
	1476	1.95498	0.0465388	1.86296	2.04701
	157	1.95303	0.0465388	1.861	2.04506
	1877	1.63249	0.0465388	1.54046	1.72452
	212	1.8501	0.0465388	1.75807	1.94213
	2264	1.8176	0.0465388	1.72557	1.90963
	2697	1.94783	0.0465388	1.85581	2.03986
	316	1.83362	0.0465388	1.74159	1.92564
	321	1.91499	0.0329079	1.84992	1.98006
	3509	1.93102	0.0465388	1.83899	2.02304
	3574	1.78659	0.0465388	1.69457	1.87862
	3823	1.68911	0.0465388	1.59708	1.78114
	3986	1.5989	0.0465388	1.50688	1.69093
	4605	2.00588	0.0465388	1.91386	2.09791
	501	1.66389	0.0465388	1.57186	1.75592
	502	1.90842	0.0465388	1.81639	2.00045
	507	1.39667	0.0465388	1.30464	1.4887
	527	1.63066	0.0465388	1.53863	1.72269
	536	1.70283	0.0465388	1.6108	1.79486
	551	1.67407	0.0465388	1.58204	1.76609
	582	1.64732	0.0465388	1.5553	1.73935
	619	1.91078	0.0465388	1.81876	2.00281
	658	2.07196	0.0465388	1.97993	2.16398
	837	1.89229	0.0465388	1.80026	1.98431
	Karatum	1.82926	0.0465388	1.73723	1.92129
	Kolkhida	1.60007	0.0465388	1.50804	1.69209
	Kuban	1.79284	0.0465388	1.70081	1.88487

## Sheet: ANOVA_HID2
	Category	LS mean	Standard error	Lower bound (95%)	Upper bound (95%)
	1018	-0.0671743	0.00447025	-0.0760139	-0.0583347
	1102	-0.062039	0.00447025	-0.0708786	-0.0531993
	121	-0.102371	0.00447025	-0.11121	-0.0935312
	125	-0.0586717	0.00447025	-0.0675113	-0.0498321
	1292	-0.0553015	0.00447025	-0.0641411	-0.0464619
	1385	-0.0554637	0.00447025	-0.0643033	-0.0466241
	1467	-0.0445969	0.00447025	-0.0534366	-0.0357573
	1476	-0.0779527	0.00447025	-0.0867923	-0.0691131
	157	-0.0870243	0.00447025	-0.0958639	-0.0781846
	1877	-0.052389	0.00447025	-0.0612286	-0.0435494
	212	-0.0716528	0.00447025	-0.0804924	-0.0628132
	2264	-0.0692552	0.00447025	-0.0780948	-0.0604156
	2697	-0.0812552	0.00447025	-0.0900948	-0.0724156
	316	-0.0696994	0.00447025	-0.078539	-0.0608598
	321	-0.0794048	0.00316095	-0.0856553	-0.0731542
	3509	-0.0816174	0.00447025	-0.090457	-0.0727777
	3574	-0.0658153	0.00447025	-0.0746549	-0.0569757
	3823	-0.0575083	0.00447025	-0.0663479	-0.0486687
	3986	-0.0447188	0.00447025	-0.0535584	-0.0358791
	4605	-0.093674	0.00447025	-0.102514	-0.0848344
	501	-0.0530428	0.00447025	-0.0618825	-0.0442032
	502	-0.0795909	0.00447025	-0.0884306	-0.0707513
	507	-0.0295475	0.00447025	-0.0383872	-0.0207079
	527	-0.0492097	0.00447025	-0.0580493	-0.0403701
	536	-0.0597426	0.00447025	-0.0685822	-0.0509029
	551	-0.053304	0.00447025	-0.0621436	-0.0444644
	582	-0.0521939	0.00447025	-0.0610335	-0.0433543
	619	-0.0801268	0.00447025	-0.0889664	-0.0712872
	658	-0.0970996	0.00447025	-0.105939	-0.08826
	837	-0.0820808	0.00447025	-0.0909204	-0.0732412
	Karatum	-0.0727222	0.00447025	-0.0815618	-0.0638826
	Kolkhida	-0.0477221	0.00447025	-0.0565617	-0.0388825
	Kuban	-0.0615548	0.00447025	-0.0703944	-0.0527151

## Sheet: ANOVA_HID3
	Category	LS mean	Standard error	Lower bound (95%)	Upper bound (95%)
	1018	-0.062869	0.00402222	-0.0708227	-0.0549154
	1102	-0.058394	0.00402222	-0.0663476	-0.0504403
	121	-0.0942622	0.00402222	-0.102216	-0.0863085
	125	-0.0554563	0.00402222	-0.06341	-0.0475026
	1292	-0.0522031	0.00402222	-0.0601567	-0.0442494
	1385	-0.052447	0.00402222	-0.0604006	-0.0444933
	1467	-0.0425352	0.00402222	-0.0504889	-0.0345816
	1476	-0.0723342	0.00402222	-0.0802879	-0.0643806
	157	-0.0809715	0.00402222	-0.0889252	-0.0730178
	1877	-0.0495853	0.00402222	-0.057539	-0.0416317
	212	-0.0669804	0.00402222	-0.074934	-0.0590267
	2264	-0.0647386	0.00402222	-0.0726923	-0.0567849
	2697	-0.0753766	0.00402222	-0.0833303	-0.0674229
	316	-0.0652815	0.00402222	-0.0732352	-0.0573279
	321	-0.0739106	0.00284414	-0.0795347	-0.0682866
	3509	-0.0758257	0.00402222	-0.0837794	-0.067872
	3574	-0.0615155	0.00402222	-0.0694692	-0.0535619
	3823	-0.0543365	0.00402222	-0.0622902	-0.0463829
	3986	-0.0424994	0.00402222	-0.0504531	-0.0345458
	4605	-0.0869825	0.00402222	-0.0949361	-0.0790288
	501	-0.0502412	0.00402222	-0.0581949	-0.0422876
	502	-0.0741509	0.00402222	-0.0821046	-0.0661973
	507	-0.0284859	0.00402222	-0.0364395	-0.0205322
	527	-0.0466118	0.00402222	-0.0545654	-0.0386581
	536	-0.0565633	0.00402222	-0.064517	-0.0486096
	551	-0.050476	0.00402222	-0.0584297	-0.0425223
	582	-0.0494678	0.00402222	-0.0574215	-0.0415141
	619	-0.0746365	0.00402222	-0.0825902	-0.0666829
	658	-0.0897359	0.00402222	-0.0976895	-0.0817822
	837	-0.0765857	0.00402222	-0.0845394	-0.0686321
	Karatum	-0.0680563	0.00402222	-0.0760099	-0.0601026
	Kolkhida	-0.045283	0.00402222	-0.0532366	-0.0373293
	Kuban	-0.0576439	0.00402222	-0.0655976	-0.0496902

## Sheet: ANOVA_HID4
	Category	LS mean	Standard error	Lower bound (95%)	Upper bound (95%)
	1018	1.33166	0.0174558	1.29714	1.36618
	1102	1.3181	0.0174558	1.28358	1.35262
	121	1.45347	0.0174558	1.41895	1.48798
	125	1.28799	0.0174558	1.25347	1.3225
	1292	1.28589	0.0174558	1.25137	1.3204
	1385	1.28695	0.0174558	1.25243	1.32147
	1467	1.2323	0.0174558	1.19778	1.26682
	1476	1.38661	0.0174558	1.3521	1.42113
	157	1.39464	0.0174558	1.36012	1.42916
	1877	1.2768	0.0174558	1.24228	1.31132
	212	1.35308	0.0174558	1.31856	1.3876
	2264	1.34153	0.0174558	1.30701	1.37605
	2697	1.38667	0.0174558	1.35215	1.42118
	316	1.33721	0.0174558	1.30269	1.37172
	321	1.37639	0.0123431	1.35199	1.4008
	3509	1.38256	0.0174558	1.34804	1.41708
	3574	1.32573	0.0174558	1.29121	1.36025
	3823	1.2939	0.0174558	1.25939	1.32842
	3986	1.24242	0.0174558	1.2079	1.27693
	4605	1.41611	0.0174558	1.38159	1.45063
	501	1.27656	0.0174558	1.24204	1.31108
	502	1.37863	0.0174558	1.34412	1.41315
	507	1.17223	0.0174558	1.13771	1.20675
	527	1.2627	0.0174558	1.22819	1.29722
	536	1.29328	0.0174558	1.25877	1.3278
	551	1.27675	0.0174558	1.24223	1.31127
	582	1.2668	0.0174558	1.23228	1.30132
	619	1.37755	0.0174558	1.34303	1.41207
	658	1.43106	0.0174558	1.39654	1.46557
	837	1.38032	0.0174558	1.3458	1.41484
	Karatum	1.34246	0.0174558	1.30794	1.37697
	Kolkhida	1.25396	0.0174558	1.21944	1.28848
	Kuban	1.32256	0.0174558	1.28804	1.35708

## Sheet: ANOVA_HID5
	Category	LS mean	Standard error	Lower bound (95%)	Upper bound (95%)
	1018	27.1557	1.96694	23.2663	31.0452
	1102	28.6269	1.96694	24.7374	32.5164
	121	21.6387	1.96694	17.7492	25.5281
	125	30.494	1.96694	26.6045	34.3835
	1292	33.5869	1.96694	29.6974	37.4764
	1385	32.3107	1.96694	28.4212	36.2001
	1467	38.7811	1.96694	34.8916	42.6706
	1476	25.8843	1.96694	21.9948	29.7738
	157	25.7727	1.96694	21.8832	29.6622
	1877	34.7464	1.96694	30.8569	38.6359
	212	26.4831	1.96694	22.5936	30.3726
	2264	29.5436	1.96694	25.6541	33.4331
	2697	25.593	1.96694	21.7035	29.4825
	316	28.9395	1.96694	25.05	32.829
	321	22.783	1.39084	20.0328	25.5333
	3509	22.4891	1.96694	18.5996	26.3785
	3574	31.0638	1.96694	27.1743	34.9533
	3823	37.2375	1.96694	33.348	41.127
	3986	37.9076	1.96694	34.0182	41.7971
	4605	21.7032	1.96694	17.8137	25.5927
	501	34.8508	1.96694	30.9614	38.7403
	502	28.3593	1.96694	24.4698	32.2487
	507	41.3555	1.96694	37.4661	45.245
	527	28.7881	1.96694	24.8986	32.6775
	536	27.9204	1.96694	24.0309	31.8099
	551	33.4582	1.96694	29.5687	37.3477
	582	33.3041	1.96694	29.4146	37.1935
	619	24.2309	1.96694	20.3414	28.1204
	658	24.1518	1.96694	20.2623	28.0413
	837	26.8422	1.96694	22.9527	30.7317
	Karatum	32.5916	1.96694	28.7021	36.4811
	Kolkhida	35.4341	1.96694	31.5446	39.3236
	Kuban	25.196	1.96694	21.3065	29.0855

## Sheet: ANOVA_HID6
	Category	LS mean	Standard error	Lower bound (95%)	Upper bound (95%)
	1018	2537.44	61.3122	2416.2	2658.69
	1102	2652.47	61.3122	2531.22	2773.71
	121	2699.32	61.3122	2578.07	2820.56
	125	2824.14	61.3122	2702.9	2945.38
	1292	2717.01	61.3122	2595.77	2838.25
	1385	2636.8	61.3122	2515.56	2758.04
	1467	2749.63	61.3122	2628.39	2870.87
	1476	2789.57	61.3122	2668.33	2910.81
	157	2928.31	61.3122	2807.07	3049.55
	1877	2767.42	61.3122	2646.18	2888.66
	212	2601.65	61.3122	2480.41	2722.89
	2264	2755.98	61.3122	2634.73	2877.22
	2697	2728.26	61.3122	2607.02	2849.5
	316	2809.92	61.3122	2688.68	2931.16
	321	2605.62	43.3543	2519.88	2691.35
	3509	2416.25	61.3122	2295.01	2537.49
	3574	2699.49	61.3122	2578.25	2820.73
	3823	2906.56	61.3122	2785.32	3027.81
	3986	2859.04	61.3122	2737.8	2980.28
	4605	2509.95	61.3122	2388.71	2631.19
	501	2770.31	61.3122	2649.07	2891.55
	502	2915.33	61.3122	2794.09	3036.57
	507	2619.21	61.3122	2497.97	2740.45
	527	2455.71	61.3122	2334.47	2576.95
	536	2550.54	61.3122	2429.3	2671.78
	551	2732.57	61.3122	2611.33	2853.82
	582	2821.79	61.3122	2700.55	2943.03
	619	2653.45	61.3122	2532.21	2774.69
	658	2600.48	61.3122	2479.24	2721.72
	837	2830.65	61.3122	2709.41	2951.89
	Karatum	2854.25	61.3122	2733.01	2975.49
	Kolkhida	2679.45	61.3122	2558.21	2800.69
	Kuban	2632.1	61.3122	2510.86	2753.34

[truncated: 54 more sheets: ANOVA_HID7, ANOVA_HID8, ANOVA_HID9, ANOVA_HID10, ANOVA_HID11, ANOVA_HID12, ANOVA_HID13, ANOVA_HID14, ANOVA_HID15, ANOVA_HID16, ANOVA_HID17, ANOVA_HID18, ANOVA_HID19, ANOVA_HID20, ANOVA_HID21, ANOVA_HID22, ANOVA_HID23, ANOVA_HID24, ANOVA_HID25, ANOVA_HID26 …]
