# Supplementary material for: Associations between SNPs and vegetation indices: unraveling molecular insights for enhanced cultivation of tea plant (Camellia sinensis (L.) O. Kuntze)
Source: PeerJ. 2024 Jul 18;12:e17689. doi: 10.7717/peerj.17689 (PMC11636977; doi:10.7717/peerj.17689)
Supplement: Data S3 — Locations of SNPs with moderate and high effect were mapped based on the alternative homozygous and heterozygous states of each allele. [file peerj-12-17689-s003.xlsx]

## Sheet: snps_mapped
Genotype	SNP1	SNP2	SNP3	SNP4	SNP5	SNP6	SNP7	SNP8	SNP9	SNP10	SNP11	SNP12	SNP13	SNP14	SNP15	SNP16	SNP17	SNP18	SNP19	SNP20	SNP21	SNP22	SNP23	SNP24	SNP25	SNP26	SNP27	SNP28	SNP29	SNP30	SNP31	SNP32	SNP33	SNP34	SNP35	SNP36	SNP37	SNP38	SNP39	SNP40	SNP41	SNP42	SNP43	SNP44	SNP45	SNP46	SNP47	SNP48	SNP49
3574	2	2	3	3	3	1	1	3	1	1	1	1	1	1	1	1	1	1	1	1	1	1	1	1	1	1	1	1	1	1	1	1	1	1	NA	1	1	1	1	1	1	1	1	1	1	1	1	1	1
507	1	1	3	3	3	1	2	3	1	3	3	1	1	3	3	3	1	3	1	1	1	2	3	1	1	2	1	1	1	2	1	1	1	1	NA	3	1	2	3	2	3	2	3	1	1	1	1	1	1
Karatum	1	1	3	2	1	2	1	3	1	1	1	1	1	1	1	1	1	1	1	1	1	1	1	1	1	1	1	1	1	1	1	1	1	1	NA	1	1	1	1	1	1	1	1	3	1	1	1	1	1
1467	1	1	3	3	3	1	1	1	1	1	1	1	1	3	3	3	3	3	2	1	1	1	3	1	2	2	1	1	2	2	1	2	2	2	NA	1	2	2	3	2	3	1	3	1	1	1	1	1	1
527	1	1	3	3	3	1	1	3	3	1	1	1	3	3	3	3	1	3	1	1	1	1	1	1	1	1	2	1	1	1	1	1	1	1	NA	1	1	1	3	1	2	1	2	2	1	1	1	1	1
582	1	1	1	3	3	1	1	3	1	3	3	1	1	3	3	3	1	3	1	1	1	1	1	1	1	1	1	1	1	1	1	1	1	1	NA	1	1	1	1	1	1	1	1	1	1	1	1	1	1
3986	2	1	1	3	3	1	1	3	1	1	1	1	3	3	3	3	3	3	1	1	1	1	1	3	1	1	1	2	2	2	2	2	1	1	NA	1	2	1	3	1	3	1	3	1	2	1	2	1	2
619	1	1	1	1	1	1	7	10	1	1	1	7	1	10	10	10	1	10	1	1	1	1	10	1	1	7	1	1	10	10	9	10	1	7	NA	1	1	7	10	7	10	1	10	1	1	1	1	1	1
157	1	1	3	2	2	1	1	3	1	1	1	1	1	1	1	1	1	1	1	1	1	1	1	1	1	1	1	1	1	1	1	1	1	1	NA	1	1	1	1	1	1	1	1	1	1	1	1	1	1
551	1	1	3	2	2	1	3	3	1	1	1	1	1	1	1	1	1	1	1	3	3	1	1	1	1	3	1	1	3	3	3	3	1	1	NA	1	1	1	3	1	3	1	3	1	1	1	1	1	1
316	1	1	3	3	3	1	1	3	1	1	1	1	1	3	3	3	1	3	1	1	1	1	1	2	1	1	1	1	1	1	1	1	1	1	NA	1	2	1	3	1	3	1	3	1	1	1	1	1	1
2697	1	1	3	2	2	1	1	3	1	3	3	1	1	1	1	1	1	1	1	1	1	1	1	1	1	1	1	1	3	3	3	3	1	1	NA	1	1	1	3	1	3	1	3	1	1	1	1	1	1
1877	1	1	3	2	2	1	1	3	1	1	1	1	1	3	3	3	1	3	1	1	1	1	1	2	1	1	1	1	1	1	1	1	1	1	NA	1	2	1	3	1	3	1	3	1	1	1	1	1	1
1385	1	1	3	3	3	1	1	3	1	1	1	2	1	3	3	3	3	3	3	1	1	1	1	1	3	3	1	1	3	3	1	3	2	3	NA	1	1	3	3	3	3	1	3	1	1	1	1	1	1
536	1	1	3	1	1	1	1	3	1	1	1	1	1	3	3	3	3	3	1	1	1	1	1	1	1	1	1	1	1	1	1	1	1	1	NA	1	1	1	1	1	1	1	1	1	1	1	1	3	1
1102	1	1	4	4	4	1	1	4	1	1	1	1	1	4	4	4	4	4	1	1	1	1	1	6	1	1	1	1	1	1	1	1	1	1	NA	1	6	1	4	1	4	1	4	1	1	1	1	1	1
212	1	1	4	4	4	1	1	4	1	1	1	1	1	4	4	4	4	4	1	1	1	1	1	6	1	1	1	1	1	1	1	1	1	1	NA	1	6	1	4	1	4	1	4	1	1	6	6	1	1
1292	NA	NA	NA	NA	NA	NA	NA	NA	1	NA	NA	1	NA	4	4	1	NA	4	NA	1	1	6	NA	6	NA	1	1	NA	1	1	1	1	NA	NA	6	NA	1	NA	4	NA	4	6	4	1	1	1	1	1	1
3509	NA	NA	NA	NA	NA	NA	NA	NA	1	NA	NA	1	NA	1	1	1	NA	1	NA	4	4	1	NA	1	NA	4	1	NA	4	4	4	4	NA	NA	1	NA	1	NA	4	NA	4	1	4	1	1	1	1	1	1
3823	NA	NA	NA	NA	NA	NA	NA	NA	1	NA	NA	1	NA	1	1	1	NA	1	NA	1	1	1	NA	1	NA	1	1	NA	2	2	2	2	NA	NA	1	NA	1	NA	1	NA	1	1	1	1	1	1	1	1	1
1018	NA	NA	NA	NA	NA	NA	NA	NA	1	NA	NA	1	NA	1	1	1	NA	1	NA	3	3	1	NA	1	NA	3	1	NA	3	3	3	3	NA	NA	1	NA	1	NA	3	NA	3	1	3	1	1	1	1	3	1
321	NA	NA	NA	NA	NA	NA	NA	NA	1	NA	NA	1	NA	1	1	1	NA	1	NA	1	1	1	NA	1	NA	1	1	NA	5	5	5	5	NA	NA	1	NA	1	NA	1	NA	1	1	1	1	1	1	1	1	1
501	NA	NA	NA	NA	NA	NA	NA	NA	1	NA	NA	1	NA	4	4	1	NA	4	NA	1	1	1	NA	6	NA	1	1	NA	1	1	1	1	NA	NA	1	NA	6	NA	4	NA	4	1	4	1	1	6	6	1	1
837	NA	NA	NA	NA	NA	NA	NA	NA	1	NA	NA	1	NA	3	3	1	NA	3	NA	1	1	1	NA	1	NA	1	3	NA	1	1	1	1	NA	NA	1	NA	1	NA	3	NA	1	1	1	3	1	1	1	1	1
4605	NA	NA	NA	NA	NA	NA	NA	NA	3	NA	NA	1	NA	3	3	1	NA	2	NA	1	1	1	NA	3	NA	1	1	NA	3	3	3	3	NA	NA	1	NA	1	NA	3	NA	3	1	3	1	1	1	1	1	1
1476	NA	NA	NA	NA	NA	NA	NA	NA	1	NA	NA	1	NA	1	1	1	NA	1	NA	1	1	1	NA	2	NA	1	2	NA	2	2	2	2	NA	NA	1	NA	1	NA	3	NA	2	1	2	2	1	1	1	1	1
[truncated: 53 more columns]

## Sheet: mapping
#Mapping for all chips mapping_dict_2 <- c( "1"=1, "0/1"=2, "0|1"=2, "1/1"=3, "1|1"=3, "1/2"=3, "1|2"=3, "1/1/1"= 4, "1/1/2"=4, "1/2/2"=4, "0/0/1"= 5, "0/1/1"= 6, "0/1/2"= 6, "0/0/0/1" = 7, "0/0/1/1" =8, "0/0/1/2" =8, "0/1/1/1" =9, "0/1/1/2"=9, "0/1/2/2"=9, "1/1/1/1" =10, "1/1/1/2" =10, "1/2/2/2"=10)
