# Supplementary material for: Associations between SNPs and vegetation indices: unraveling molecular insights for enhanced cultivation of tea plant (Camellia sinensis (L.) O. Kuntze)
Source: PeerJ. 2024 Jul 18;12:e17689. doi: 10.7717/peerj.17689 (PMC11636977; doi:10.7717/peerj.17689)
Supplement: Data S4 — Location of SNPs in tea quality genes (UTR, intronic etc.) and their associations with phenotypes (effects) in the samples. [file peerj-12-17689-s004.xlsx]

## Sheet: imp_allsorts
Sample	Impact	n	perc	labels
Karatum	3_prime_UTR_variant	11	0.0780141843971631	0.078
1292	3_prime_UTR_variant	5	0.0531914893617021	0.053
1385	3_prime_UTR_variant	17	0.0474860335195531	0.0475
1405	3_prime_UTR_variant	12	0.0452830188679245	0.0453
507	3_prime_UTR_variant	19	0.0390143737166324	0.039
536	3_prime_UTR_variant	11	0.0371621621621622	0.0372
2697	3_prime_UTR_variant	16	0.0368663594470046	0.0369
212	3_prime_UTR_variant	10	0.0366300366300366	0.0366
1102	3_prime_UTR_variant	10	0.0364963503649635	0.036
316	3_prime_UTR_variant	10	0.0355871886120996	0.0356
3574	3_prime_UTR_variant	13	0.0347593582887701	0.0348
Sochi	3_prime_UTR_variant	7	0.0336538461538462	0.0337
619	3_prime_UTR_variant	20	0.0336134453781513	0.0336
527	3_prime_UTR_variant	10	0.0315457413249211	0.0315
257	3_prime_UTR_variant	5	0.0314465408805031	0.0314
1018	3_prime_UTR_variant	4	0.0296296296296296	0.0296
1484	3_prime_UTR_variant	5	0.028735632183908	0.0287
551	3_prime_UTR_variant	10	0.0264550264550265	0.0265
157	3_prime_UTR_variant	6	0.0260869565217391	0.0261
3180	3_prime_UTR_variant	8	0.024390243902439	0.0244
501	3_prime_UTR_variant	4	0.0242424242424242	0.0242
855	3_prime_UTR_variant	10	0.0223713646532438	0.0224
1877	3_prime_UTR_variant	6	0.0220588235294118	0.0221
3986	3_prime_UTR_variant	9	0.0219512195121951	0.022
582	3_prime_UTR_variant	2	0.0206185567010309	0.021
1326	3_prime_UTR_variant	2	0.0208333333333333	0.021
3509	3_prime_UTR_variant	2	0.0188679245283019	0.0189
1467	3_prime_UTR_variant	6	0.0172413793103448	0.0172
837	3_prime_UTR_variant	2	0.0161290322580645	0.0161
1476	3_prime_UTR_variant	1	0.00632911392405063	0.006
582	5_prime_UTR_premature_start_codon_gain_variant	2	0.0206185567010309	0.021
Karatum	5_prime_UTR_premature_start_codon_gain_variant	1	0.00709219858156028	0.0071
551	5_prime_UTR_premature_start_codon_gain_variant	2	0.00529100529100529	0.0053
2697	5_prime_UTR_premature_start_codon_gain_variant	2	0.00460829493087558	0.0046
157	5_prime_UTR_premature_start_codon_gain_variant	1	0.00434782608695652	0.0043
527	5_prime_UTR_premature_start_codon_gain_variant	1	0.00315457413249211	0.0032
3180	5_prime_UTR_premature_start_codon_gain_variant	1	0.00304878048780488	0.003
3986	5_prime_UTR_premature_start_codon_gain_variant	1	0.0024390243902439	0.0024
855	5_prime_UTR_premature_start_codon_gain_variant	1	0.00223713646532438	0.0022
507	5_prime_UTR_premature_start_codon_gain_variant	1	0.00205338809034908	0.0021
Karatum	5_prime_UTR_variant	9	0.0638297872340425	0.0638
536	5_prime_UTR_variant	18	0.0608108108108108	0.0608
551	5_prime_UTR_variant	20	0.0529100529100529	0.0529
1405	5_prime_UTR_variant	13	0.0490566037735849	0.0491
1102	5_prime_UTR_variant	13	0.0474452554744526	0.047
2697	5_prime_UTR_variant	20	0.0460829493087558	0.0461
3574	5_prime_UTR_variant	17	0.0454545454545455	0.0455
212	5_prime_UTR_variant	12	0.043956043956044	0.044
316	5_prime_UTR_variant	12	0.0427046263345196	0.0427
1877	5_prime_UTR_variant	11	0.0404411764705882	0.0404
3180	5_prime_UTR_variant	11	0.0335365853658537	0.0335
3986	5_prime_UTR_variant	13	0.0317073170731707	0.0317
1467	5_prime_UTR_variant	11	0.0316091954022989	0.0316
527	5_prime_UTR_variant	9	0.028391167192429	0.0284
1385	5_prime_UTR_variant	10	0.0279329608938547	0.0279
855	5_prime_UTR_variant	12	0.0268456375838926	0.0268
157	5_prime_UTR_variant	6	0.0260869565217391	0.0261
619	5_prime_UTR_variant	15	0.0252100840336134	0.0252
507	5_prime_UTR_variant	12	0.0246406570841889	0.0246
582	5_prime_UTR_variant	2	0.0206185567010309	0.021
501	5_prime_UTR_variant	3	0.0181818181818182	0.0182
257	5_prime_UTR_variant	2	0.0125786163522013	0.0126
4605	5_prime_UTR_variant	1	0.00757575757575758	0.0076
Sochi	5_prime_UTR_variant	1	0.00480769230769231	0.0048
619	downstream_gene_variant	108	0.181512605042017	0.1815
3180	downstream_gene_variant	56	0.170731707317073	0.1707
855	downstream_gene_variant	75	0.167785234899329	0.1678
2697	downstream_gene_variant	69	0.158986175115207	0.159
536	downstream_gene_variant	45	0.152027027027027	0.152
1385	downstream_gene_variant	53	0.14804469273743	0.148
3986	downstream_gene_variant	54	0.131707317073171	0.1317
527	downstream_gene_variant	34	0.107255520504732	0.1073
501	downstream_gene_variant	15	0.0909090909090909	0.0909
507	downstream_gene_variant	43	0.0882956878850103	0.0883
257	downstream_gene_variant	14	0.0880503144654088	0.0881
1405	downstream_gene_variant	23	0.0867924528301887	0.0868
1292	downstream_gene_variant	8	0.0851063829787234	0.085
1102	downstream_gene_variant	23	0.0839416058394161	0.084
3509	downstream_gene_variant	8	0.0754716981132075	0.0755
Sochi	downstream_gene_variant	14	0.0673076923076923	0.0673
837	downstream_gene_variant	8	0.0645161290322581	0.0645
1484	downstream_gene_variant	11	0.0632183908045977	0.0632
1326	downstream_gene_variant	6	0.0625	0.062
1018	downstream_gene_variant	8	0.0592592592592593	0.0593
3574	downstream_gene_variant	19	0.0508021390374332	0.0508
4605	downstream_gene_variant	6	0.0454545454545455	0.0455
1476	downstream_gene_variant	6	0.0379746835443038	0.038
1877	downstream_gene_variant	10	0.0367647058823529	0.0368
316	downstream_gene_variant	10	0.0355871886120996	0.0356
1467	downstream_gene_variant	11	0.0316091954022989	0.0316
212	downstream_gene_variant	8	0.0293040293040293	0.0293
Karatum	downstream_gene_variant	4	0.0283687943262411	0.0284
157	downstream_gene_variant	6	0.0260869565217391	0.0261
582	downstream_gene_variant	2	0.0206185567010309	0.021
551	downstream_gene_variant	2	0.00529100529100529	0.0053
321	intergenic_region	5	0.111111111111111	0.111
3823	intergenic_region	5	0.0925925925925926	0.093
35	intergenic_region	4	0.0689655172413793	0.069
1326	intergenic_region	6	0.0625	0.062
1292	intergenic_region	5	0.0531914893617021	0.053
4605	intergenic_region	6	0.0454545454545455	0.0455
501	intergenic_region	7	0.0424242424242424	0.0424
257	intergenic_region	6	0.0377358490566038	0.0377
3509	intergenic_region	4	0.0377358490566038	0.0377
1018	intergenic_region	5	0.037037037037037	0.037
1476	intergenic_region	4	0.0253164556962025	0.025
1484	intergenic_region	4	0.0229885057471264	0.023
837	intergenic_region	1	0.00806451612903226	0.0081
Sochi	intergenic_region	1	0.00480769230769231	0.0048
321	intragenic_variant	30	0.666666666666667	0.667
35	intragenic_variant	33	0.568965517241379	0.569
3823	intragenic_variant	23	0.425925925925926	0.426
1326	intragenic_variant	29	0.302083333333333	0.302
4605	intragenic_variant	35	0.265151515151515	0.2652
3509	intragenic_variant	27	0.254716981132075	0.2547
1018	intragenic_variant	27	0.2	0.2
582	intragenic_variant	19	0.195876288659794	0.196
1292	intragenic_variant	16	0.170212765957447	0.17
Sochi	intragenic_variant	35	0.168269230769231	0.1683
837	intragenic_variant	20	0.161290322580645	0.1613
501	intragenic_variant	24	0.145454545454545	0.1455
257	intragenic_variant	23	0.144654088050314	0.1447
157	intragenic_variant	31	0.134782608695652	0.1348
1476	intragenic_variant	21	0.132911392405063	0.133
1484	intragenic_variant	22	0.126436781609195	0.1264
212	intragenic_variant	30	0.10989010989011	0.1099
1877	intragenic_variant	27	0.0992647058823529	0.0993
316	intragenic_variant	27	0.096085409252669	0.0961
3574	intragenic_variant	30	0.0802139037433155	0.0802
855	intragenic_variant	35	0.0782997762863535	0.0783
1467	intragenic_variant	27	0.0775862068965517	0.0776
551	intragenic_variant	27	0.0714285714285714	0.0714
3986	intragenic_variant	29	0.0707317073170732	0.0707
2697	intragenic_variant	29	0.0668202764976959	0.0668
507	intragenic_variant	25	0.0513347022587269	0.0513
527	intragenic_variant	15	0.0473186119873817	0.0473
1405	intragenic_variant	12	0.0452830188679245	0.0453
1385	intragenic_variant	16	0.0446927374301676	0.0447
619	intragenic_variant	9	0.0151260504201681	0.0151
551	intron_variant	216	0.571428571428571	0.5714
507	intron_variant	255	0.523613963039014	0.5236
1467	intron_variant	180	0.517241379310345	0.5172
1476	intron_variant	81	0.512658227848101	0.513
Karatum	intron_variant	71	0.50354609929078	0.5035
527	intron_variant	159	0.501577287066246	0.5016
3574	intron_variant	186	0.497326203208556	0.4973
1877	intron_variant	131	0.481617647058824	0.4816
619	intron_variant	279	0.46890756302521	0.4689
1385	intron_variant	167	0.466480446927374	0.4665
536	intron_variant	136	0.459459459459459	0.4595
837	intron_variant	53	0.42741935483871	0.4274
1102	intron_variant	115	0.41970802919708	0.42
1405	intron_variant	108	0.407547169811321	0.4075
3180	intron_variant	133	0.405487804878049	0.4055
3986	intron_variant	166	0.404878048780488	0.4049
855	intron_variant	179	0.400447427293065	0.4004
316	intron_variant	111	0.395017793594306	0.395
2697	intron_variant	170	0.391705069124424	0.3917
157	intron_variant	87	0.378260869565217	0.3783
1018	intron_variant	51	0.377777777777778	0.3778
212	intron_variant	103	0.377289377289377	0.3773
1484	intron_variant	61	0.350574712643678	0.3506
4605	intron_variant	46	0.348484848484849	0.3485
3509	intron_variant	35	0.330188679245283	0.3302
Sochi	intron_variant	67	0.322115384615385	0.3221
582	intron_variant	29	0.298969072164948	0.299
257	intron_variant	40	0.251572327044025	0.2516
1292	intron_variant	23	0.24468085106383	0.245
501	intron_variant	40	0.242424242424242	0.2424
3823	intron_variant	11	0.203703703703704	0.204
1326	intron_variant	17	0.177083333333333	0.177
35	intron_variant	6	0.103448275862069	0.103
321	intron_variant	4	0.0888888888888889	0.089
Sochi	missense_variant	33	0.158653846153846	0.1587
1292	missense_variant	13	0.138297872340426	0.138
35	missense_variant	8	0.137931034482759	0.138
1326	missense_variant	12	0.125	0.125
582	missense_variant	12	0.123711340206186	0.124
1467	missense_variant	41	0.117816091954023	0.1178
3823	missense_variant	6	0.111111111111111	0.111
3986	missense_variant	43	0.104878048780488	0.1049
3509	missense_variant	11	0.10377358490566	0.1038
1484	missense_variant	18	0.103448275862069	0.1034
1476	missense_variant	16	0.10126582278481	0.101
257	missense_variant	16	0.10062893081761	0.1006
4605	missense_variant	13	0.0984848484848485	0.0985
501	missense_variant	16	0.096969696969697	0.097
1018	missense_variant	13	0.0962962962962963	0.0963
1385	missense_variant	34	0.0949720670391061	0.095
321	missense_variant	4	0.0888888888888889	0.089
837	missense_variant	11	0.0887096774193548	0.0887
527	missense_variant	27	0.0851735015772871	0.0852
1102	missense_variant	23	0.0839416058394161	0.084
551	missense_variant	31	0.082010582010582	0.082
316	missense_variant	23	0.0818505338078292	0.0819
212	missense_variant	22	0.0805860805860806	0.0806
855	missense_variant	35	0.0782997762863535	0.0783
2697	missense_variant	32	0.0737327188940092	0.0737
1405	missense_variant	19	0.0716981132075472	0.0717
3574	missense_variant	25	0.0668449197860963	0.0668
507	missense_variant	32	0.0657084188911704	0.0657
157	missense_variant	14	0.0608695652173913	0.0609
1877	missense_variant	16	0.0588235294117647	0.0588
536	missense_variant	17	0.0574324324324324	0.0574
619	missense_variant	34	0.0571428571428571	0.0571
3180	missense_variant	18	0.0548780487804878	0.0549
Karatum	missense_variant	7	0.049645390070922	0.0496
1467	missense_variant&splice_region_variant	1	0.0028735632183908	0.0029
3986	missense_variant&splice_region_variant	1	0.0024390243902439	0.0024
536	splice_acceptor_variant&intron_variant	1	0.00337837837837838	0.0034
1385	splice_acceptor_variant&intron_variant	1	0.00279329608938547	0.0028
3986	splice_acceptor_variant&intron_variant	1	0.0024390243902439	0.0024
2697	splice_acceptor_variant&intron_variant	1	0.00230414746543779	0.0023
619	splice_acceptor_variant&intron_variant	1	0.00168067226890756	0.0017
Karatum	splice_region_variant&intron_variant	3	0.0212765957446809	0.0213
582	splice_region_variant&intron_variant	2	0.0206185567010309	0.021
3823	splice_region_variant&intron_variant	1	0.0185185185185185	0.019
1405	splice_region_variant&intron_variant	4	0.0150943396226415	0.0151
212	splice_region_variant&intron_variant	4	0.0146520146520147	0.0147
157	splice_region_variant&intron_variant	3	0.0130434782608696	0.013
3180	splice_region_variant&intron_variant	4	0.0121951219512195	0.0122
2697	splice_region_variant&intron_variant	5	0.0115207373271889	0.0115
1877	splice_region_variant&intron_variant	3	0.0110294117647059	0.011
1102	splice_region_variant&intron_variant	3	0.0109489051094891	0.011
316	splice_region_variant&intron_variant	3	0.0106761565836299	0.0107
536	splice_region_variant&intron_variant	3	0.0101351351351351	0.0101
527	splice_region_variant&intron_variant	3	0.00946372239747634	0.0095
551	splice_region_variant&intron_variant	3	0.00793650793650794	0.0079
3986	splice_region_variant&intron_variant	3	0.00731707317073171	0.0073
855	splice_region_variant&intron_variant	3	0.00671140939597315	0.0067
619	splice_region_variant&intron_variant	4	0.00672268907563025	0.0067
257	splice_region_variant&intron_variant	1	0.00628930817610063	0.0063
507	splice_region_variant&intron_variant	3	0.00616016427104723	0.0062
501	splice_region_variant&intron_variant	1	0.00606060606060606	0.0061
1484	splice_region_variant&intron_variant	1	0.00574712643678161	0.0057
1385	splice_region_variant&intron_variant	2	0.00558659217877095	0.0056
Sochi	splice_region_variant&intron_variant	1	0.00480769230769231	0.0048
3574	splice_region_variant&intron_variant	1	0.00267379679144385	0.0027
1326	splice_region_variant&synonymous_variant	1	0.0104166666666667	0.01
1018	splice_region_variant&synonymous_variant	1	0.00740740740740741	0.0074
257	splice_region_variant&synonymous_variant	1	0.00628930817610063	0.0063
501	splice_region_variant&synonymous_variant	1	0.00606060606060606	0.0061
1484	splice_region_variant&synonymous_variant	1	0.00574712643678161	0.0057
Sochi	splice_region_variant&synonymous_variant	1	0.00480769230769231	0.0048
1405	splice_region_variant&synonymous_variant	1	0.00377358490566038	0.0038
212	splice_region_variant&synonymous_variant	1	0.00366300366300366	0.0037
536	splice_region_variant&synonymous_variant	1	0.00337837837837838	0.0034
3986	splice_region_variant&synonymous_variant	1	0.0024390243902439	0.0024
582	synonymous_variant	20	0.206185567010309	0.206
157	synonymous_variant	37	0.160869565217391	0.1609
1877	synonymous_variant	37	0.136029411764706	0.136
1326	synonymous_variant	13	0.135416666666667	0.135
536	synonymous_variant	39	0.131756756756757	0.1318
1102	synonymous_variant	36	0.131386861313869	0.131
316	synonymous_variant	36	0.128113879003559	0.1281
501	synonymous_variant	21	0.127272727272727	0.1273
527	synonymous_variant	39	0.123028391167192	0.123
3986	synonymous_variant	50	0.121951219512195	0.122
837	synonymous_variant	15	0.120967741935484	0.121
212	synonymous_variant	33	0.120879120879121	0.1209
1484	synonymous_variant	21	0.120689655172414	0.1207
Karatum	synonymous_variant	17	0.120567375886525	0.1206
3574	synonymous_variant	45	0.120320855614973	0.1203
Sochi	synonymous_variant	25	0.120192307692308	0.1202
1467	synonymous_variant	41	0.117816091954023	0.1178
1476	synonymous_variant	18	0.113924050632911	0.114
2697	synonymous_variant	49	0.112903225806452	0.1129
1405	synonymous_variant	29	0.109433962264151	0.1094
507	synonymous_variant	53	0.108829568788501	0.1088
257	synonymous_variant	17	0.106918238993711	0.1069
3180	synonymous_variant	35	0.106707317073171	0.1067
551	synonymous_variant	37	0.0978835978835979	0.0979
1292	synonymous_variant	9	0.0957446808510638	0.096
3823	synonymous_variant	5	0.0925925925925926	0.093
1385	synonymous_variant	31	0.0865921787709497	0.0866
4605	synonymous_variant	11	0.0833333333333333	0.0833
1018	synonymous_variant	11	0.0814814814814815	0.0815
619	synonymous_variant	48	0.080672268907563	0.0807
855	synonymous_variant	34	0.0760626398210291	0.0761
35	synonymous_variant	3	0.0517241379310345	0.052
3509	synonymous_variant	5	0.0471698113207547	0.0472
321	synonymous_variant	2	0.0444444444444444	0.044
257	upstream_gene_variant	34	0.213836477987421	0.2138
501	upstream_gene_variant	33	0.2	0.2
3180	upstream_gene_variant	62	0.189024390243902	0.189
1102	upstream_gene_variant	51	0.186131386861314	0.186
212	upstream_gene_variant	50	0.183150183150183	0.1832
316	upstream_gene_variant	49	0.174377224199288	0.1744
1484	upstream_gene_variant	30	0.172413793103448	0.1724
157	upstream_gene_variant	39	0.169565217391304	0.1696
1405	upstream_gene_variant	44	0.166037735849057	0.166
1292	upstream_gene_variant	15	0.159574468085106	0.16
855	upstream_gene_variant	63	0.140939597315436	0.1409
3509	upstream_gene_variant	14	0.132075471698113	0.1321
619	upstream_gene_variant	77	0.129411764705882	0.1294
Karatum	upstream_gene_variant	18	0.127659574468085	0.1277
1877	upstream_gene_variant	31	0.113970588235294	0.114
837	upstream_gene_variant	14	0.112903225806452	0.1129
1018	upstream_gene_variant	15	0.111111111111111	0.1111
Sochi	upstream_gene_variant	23	0.110576923076923	0.1106
4605	upstream_gene_variant	14	0.106060606060606	0.1061
1326	upstream_gene_variant	10	0.104166666666667	0.104
3574	upstream_gene_variant	38	0.101604278074866	0.1016
3986	upstream_gene_variant	39	0.0951219512195122	0.0951
2697	upstream_gene_variant	41	0.0944700460829493	0.0945
507	upstream_gene_variant	44	0.0903490759753593	0.0903
1467	upstream_gene_variant	30	0.0862068965517241	0.0862
536	upstream_gene_variant	25	0.0844594594594595	0.0845
551	upstream_gene_variant	30	0.0793650793650794	0.0794
1385	upstream_gene_variant	27	0.0754189944134078	0.0754
582	upstream_gene_variant	7	0.0721649484536082	0.072
1476	upstream_gene_variant	11	0.069620253164557	0.07
35	upstream_gene_variant	4	0.0689655172413793	0.069
527	upstream_gene_variant	20	0.0630914826498423	0.0631
3823	upstream_gene_variant	3	0.0555555555555556	0.056

## Sheet: eff_allsorts
Sample	Effect	n	perc	labels
3986	HIGH	1	0.0024390243902439	0.002
619	HIGH	1	0.00168067226890756	0.002
2697	HIGH	1	0.00230414746543779	0.002
1385	HIGH	1	0.00279329608938547	0.0028
536	HIGH	1	0.00337837837837838	0.003
321	LOW	2	0.0444444444444444	0.044
3509	LOW	5	0.0471698113207547	0.047
35	LOW	3	0.0517241379310345	0.052
4605	LOW	11	0.0833333333333333	0.083
855	LOW	38	0.0850111856823266	0.085
619	LOW	52	0.0873949579831933	0.087
1018	LOW	12	0.0888888888888889	0.0889
1385	LOW	33	0.0921787709497207	0.0922
1292	LOW	9	0.0957446808510638	0.096
3823	LOW	6	0.111111111111111	0.11
551	LOW	42	0.111111111111111	0.111
1476	LOW	18	0.113924050632911	0.114
507	LOW	57	0.117043121149897	0.117
1467	LOW	41	0.117816091954023	0.1178
257	LOW	19	0.119496855345912	0.119
837	LOW	15	0.120967741935484	0.121
3180	LOW	40	0.121951219512195	0.122
3574	LOW	46	0.122994652406417	0.123
1405	LOW	34	0.128301886792453	0.128
2697	LOW	56	0.129032258064516	0.129
Sochi	LOW	27	0.129807692307692	0.13
1484	LOW	23	0.132183908045977	0.132
3986	LOW	55	0.134146341463415	0.134
527	LOW	43	0.135646687697161	0.136
316	LOW	39	0.138790035587189	0.139
212	LOW	38	0.139194139194139	0.139
501	LOW	23	0.139393939393939	0.139
1102	LOW	39	0.142335766423358	0.142
536	LOW	43	0.14527027027027	0.145
1326	LOW	14	0.145833333333333	0.146
1877	LOW	40	0.147058823529412	0.147
Karatum	LOW	21	0.148936170212766	0.149
157	LOW	41	0.178260869565217	0.18
582	LOW	24	0.247422680412371	0.25
Karatum	MODERATE	7	0.049645390070922	0.05
3180	MODERATE	18	0.0548780487804878	0.055
619	MODERATE	34	0.0571428571428571	0.057
536	MODERATE	17	0.0574324324324324	0.057
1877	MODERATE	16	0.0588235294117647	0.059
157	MODERATE	14	0.0608695652173913	0.06
507	MODERATE	32	0.0657084188911704	0.066
3574	MODERATE	25	0.0668449197860963	0.067
1405	MODERATE	19	0.0716981132075472	0.072
2697	MODERATE	32	0.0737327188940092	0.074
855	MODERATE	35	0.0782997762863535	0.0783
212	MODERATE	22	0.0805860805860806	0.081
551	MODERATE	31	0.082010582010582	0.082
316	MODERATE	23	0.0818505338078292	0.082
1102	MODERATE	23	0.0839416058394161	0.084
527	MODERATE	27	0.0851735015772871	0.085
321	MODERATE	4	0.0888888888888889	0.089
837	MODERATE	11	0.0887096774193548	0.089
1385	MODERATE	34	0.0949720670391061	0.095
1018	MODERATE	13	0.0962962962962963	0.0963
501	MODERATE	16	0.096969696969697	0.097
4605	MODERATE	13	0.0984848484848485	0.098
1476	MODERATE	16	0.10126582278481	0.101
257	MODERATE	16	0.10062893081761	0.101
1484	MODERATE	18	0.103448275862069	0.103
3509	MODERATE	11	0.10377358490566	0.104
3986	MODERATE	44	0.107317073170732	0.107
3823	MODERATE	6	0.111111111111111	0.11
582	MODERATE	12	0.123711340206186	0.12
1467	MODERATE	42	0.120689655172414	0.1207
1326	MODERATE	12	0.125	0.125
1292	MODERATE	13	0.138297872340426	0.138
35	MODERATE	8	0.137931034482759	0.138
Sochi	MODERATE	33	0.158653846153846	0.159
582	MODIFIER	61	0.628865979381443	0.63
Sochi	MODIFIER	148	0.711538461538462	0.712
1326	MODIFIER	70	0.729166666666667	0.729
3986	MODIFIER	310	0.75609756097561	0.756
157	MODIFIER	175	0.760869565217391	0.76
1467	MODIFIER	265	0.761494252873563	0.7615
1484	MODIFIER	133	0.764367816091954	0.764
501	MODIFIER	126	0.763636363636364	0.764
1292	MODIFIER	72	0.765957446808511	0.766
1102	MODIFIER	212	0.773722627737226	0.774
527	MODIFIER	247	0.779179810725552	0.779
316	MODIFIER	219	0.779359430604982	0.779
212	MODIFIER	213	0.78021978021978	0.78
257	MODIFIER	124	0.779874213836478	0.78
3823	MODIFIER	42	0.777777777777778	0.78
1476	MODIFIER	124	0.784810126582278	0.785
837	MODIFIER	98	0.790322580645161	0.79
1877	MODIFIER	216	0.794117647058823	0.794
536	MODIFIER	235	0.793918918918919	0.794
2697	MODIFIER	345	0.794930875576037	0.795
1405	MODIFIER	212	0.8	0.8
Karatum	MODIFIER	113	0.801418439716312	0.801
551	MODIFIER	305	0.806878306878307	0.807
3574	MODIFIER	303	0.810160427807487	0.81
35	MODIFIER	47	0.810344827586207	0.81
1385	MODIFIER	290	0.810055865921788	0.8101
1018	MODIFIER	110	0.814814814814815	0.8148
507	MODIFIER	398	0.817248459958932	0.817
4605	MODIFIER	108	0.818181818181818	0.818
3180	MODIFIER	270	0.823170731707317	0.823
855	MODIFIER	374	0.83668903803132	0.8367
3509	MODIFIER	90	0.849056603773585	0.849
619	MODIFIER	508	0.853781512605042	0.854
321	MODIFIER	39	0.866666666666667	0.867
