# Supplementary material for: Associations between SNPs and vegetation indices: unraveling molecular insights for enhanced cultivation of tea plant (Camellia sinensis (L.) O. Kuntze)
Source: PeerJ. 2024 Jul 18;12:e17689. doi: 10.7717/peerj.17689 (PMC11636977; doi:10.7717/peerj.17689)
Supplement: Data S5 [file peerj-12-17689-s005.xlsx]

## Sheet: animo_acid_change
Gene	Position/REF/ALT	Aminochange(REF/ALT).x	Refamino	Newamino	Variant
4CL	2131417/G/C	p.Gly348Arg	Hydrophobic+Unique	Charged_basic	1292
4CL	2131457/G/A	p.Arg361Lys	Charged_basic	Charged_basic	3180,1877,1467,3986,316,212,1102,257,501
4CL	2132853/A/G	p.Ile388Met	Hydrophobic	Hydrophobic	527,1467,2697,619,316,507,3986,3180,855,1102,1877,1385,212,551,1018,1292,1476,1484,257,3509,4605,501,837,Sochi
4CL	2132899/T/C	p.Ser404Pro	Neutral	Hydrophobic+Unique	619,551,1102,212,3180,1385,1877,507,1467,855,527,316,2697,3986,1018,1292,1476,1484,257,3509,4605,501,Sochi
4CL	2132938/A/G	p.Ile417Val	Hydrophobic	Hydrophobic	507.129
4CL	2132942/A/G	p.Asn418Ser	Neutral	Neutral	855,3180,3986,619,1467,527,2697,212,507,551,316,1102,1385,1877,1018,1292,1476,1484,257,3509,4605,501,Sochi
4CL	2130539/G/C	p.Ser55Thr	Neutral	Neutral	1467,507,1385,551,855,619,1018,3509,Sochi
4CL	2134528/G/T	p.Gly580Val	Hydrophobic+Unique	Hydrophobic	Karatum,527,855,1476,837
4CL	2130577/G/A	p.Glu68Lys	Charged_acidic	Charged_basic	527,855,1476,837
4CL	2130404/T/G	p.Ile10Ser	Hydrophobic	Neutral	551,1018,3509,Sochi
4CL	2130419/A/G	p.Asn15Ser	Neutral	Neutral	551,1018,3509,Sochi
4CL	2130421/A/T	p.Thr16Ser	Neutral	Neutral	507.129
4CL	2130425/A/G	p.His17Arg	Charged_basic	Charged_basic	1102,3180,1877,316,212,3986,1292,1476,1484,257,4605,501
4CL	2131222/C/A	p.Leu283Met	Hydrophobic	Hydrophobic	3986,855,619,1385,1467,551,2697,1018,1326,1476,1484,321,35,3509,3823,4605,Sochi
4CL	2131235/C/G	p.Thr287Arg	Neutral	Charged_basic	619,1385,855,3986,507,2697,1467,551,1018,1326,1476,1484,321,35,3509,3823,4605,Sochi
4CL	2131325/G/A	p.Arg317Gln	Charged_basic	Neutral	855,619,551,1467,3986,1385,2697,1018,1326,1476,1484,321,35,3509,3823,4605,Sochi
4CL	2132858/T/C	p.Leu390Pro	Hydrophobic	Hydrophobic+Unique	619,1385,855,1467,507
4CL	2132839/A/G	p.Ile384Val	Hydrophobic	Hydrophobic	1385,1467,855,507,619
4CL	2131417/G/C,A	p.Gly348Arg	Hydrophobic+Unique	Charged_basic	507
4CL	2131090/A/C	p.Lys239Gln	Charged_basic	Neutral	3986
4CL	2130455/A/T	p.His27Leu	Charged_basic	Hydrophobic	1467,1385,855
4CL	2130425/A/*,G	p.His17Arg	Charged_basic	Charged_basic	619,1467,507
4CL	2130397/A/T	p.Ile8Phe	Hydrophobic	Aromatic	1467,1385,855
4CL	2131417/G/A	p.Gly348Arg	Hydrophobic+Unique	Charged_basic	1467,619,855,1385
4CL	2131388/G/A	p.Gly338Asp	Hydrophobic+Unique	Charged_acidic	855,1467,1385
4CL	2131279/G/A	p.Asp302Asn	Charged_acidic	Neutral	619,3986,551,2697
AlaAT1	538037/C/T	p.Arg72Lys	Charged_basic	Charged_basic	3986.15
AlaDC	659903/A/G	p.Ile179Val	Hydrophobic	Hydrophobic	1102,527,3986,Karatum,316,212,3574,157,619,1292,1326,1476,1484,257,4605,501,837,Sochi
AlaDC	660036/G/A	p.Arg193Gln	Charged_basic	Neutral	527,3986,3574,619,157,316,1102,1476,257,501,837
AlaDC	660152/T/C	p.Ser232Pro	Neutral	Hydrophobic+Unique	157,619,527,3986,3574,316,1385,1102,1326,1476,1484,257,35,501,837,Sochi
AlaDC	661048/T/C	p.Val305Ala	Hydrophobic	Hydrophobic	3574.13
AlaDC	660161/G/A	p.Asp235Asn	Charged_acidic	Neutral	3986
AMT1.2	151171/A/T	p.Leu300Met	Hydrophobic	Hydrophobic	Sochi
ANRb-ANR1	216960/T/C	p.Leu116Pro	Hydrophobic	Hydrophobic+Unique	212.399
ANRb-ANR1	213783/A/G	p.Thr13Ala	Neutral	Hydrophobic	1405,3986,35,Sochi
ANRb-ANR1	213793/C/A	p.Pro16Gln	Hydrophobic+Unique	Neutral	212,1484,257,501,1484,257,501
ANRb-ANR1	217124/T/A	p.Ser171Thr	Neutral	Neutral	536,1018,1326,Sochi
ANRb-ANR1	217381/C/G	p.Ile229Met	Hydrophobic	Hydrophobic	3986,Sochi
ANRb-ANR1	217582/G/C	p.Cys271Ser	Neutral	Neutral	212,3986,1405,536,1018,1326,1484,257,501,Sochi
ANRb-ANR1	217602/G/A	p.Gly278Ser	Hydrophobic+Unique	Neutral	Sochi
ANRb-ANR1	217611/T/A	p.Ser281Thr	Neutral	Neutral	3986,Sochi
ANRb-ANR1	217612/C/G	p.Ser281Cys	Neutral	Neutral	3986,Sochi
ANRb-ANR1	217614/A/G	p.Ser282Gly	Neutral	Hydrophobic+Unique	1405
ANS_a	1027896/C/T	p.Val26Ile	Hydrophobic	Hydrophobic	3574
ANS_a	1027478/A/G	p.Leu165Pro	Hydrophobic	Hydrophobic+Unique	3986,3574,855
ANS_b	805981/A/G	p.Phe39Leu	Aromatic	Hydrophobic	619,157,582,536,1385
ANS_b	805732/C/T	p.Asp122Asn	Charged_acidic	Neutral	536,582,619,1385,2697
bG	2850005/C/G	p.Val109Leu	Hydrophobic	Hydrophobic	3574
bG	2846331/T/C	p.Asn249Asp	Neutral	Charged_acidic	3574
bG	2844764/C/T	p.Ser526Asn	Neutral	Neutral	3574
DFRa	1287643/T/C	p.Met308Thr	Hydrophobic	Neutral	Karatum
DFRa	1286470/C/G	p.Gln254Glu	Neutral	Charged_acidic	1877,1385,3986,2697,855,157,316,1102,212,527,3180,551,1467,582,3574,507
DFRa	1286465/G/A	p.Arg252His	Charged_basic	Charged_basic	157,855,582,3180,3986,551,2697,1467,316,527,Karatum,212,1877,507,1102,1385,3574
DFRa	1282102/A/C	p.Gln60Pro	Neutral	Hydrophobic+Unique	3574,855,1877,1385,316,2697,157,551,536,527,3180,507,Karatum,1467,1102,212
F3'5'H_a	434665/A/G	p.Asp476Gly	Charged_acidic	Hydrophobic+Unique	551,2697,3986
F3'5'H_a	434656/A/G	p.Lys473Arg	Charged_basic	Charged_basic	1467
F3'5'H_a	434376/T/G	p.Ser380Ala	Neutral	Hydrophobic	3986,2697,3574,1467,551,619
F3'5'H_a	434240/C/A	p.His334Gln	Charged_basic	Neutral	2697,619,551,1467,3986,3574
F3'5'H_a	434181/A/G	p.Ile315Val	Hydrophobic	Hydrophobic	3986,619,3574,551,2697
F3'5'H_a	431057/A/G	p.Thr282Ala	Neutral	Hydrophobic	536,1467,551,316,619,3574,3986,2697
F3'5'H_a	430955/A/G	p.Lys248Glu	Charged_basic	Charged_acidic	3986,3574,2697,619,551
F3'5'H_a	430724/C/G	p.Arg171Gly	Charged_basic	Hydrophobic+Unique	551.27
F3'5'H_a	430304/A/T	p.Thr31Ser	Neutral	Neutral	2697.55
F3'5'H_a	430259/A/G	p.Thr16Ala	Neutral	Hydrophobic	2697.55
F3'5'Hb	649791/C/T	p.Gly337Arg	Hydrophobic+Unique	Charged_basic	1467,1405,1385,Sochi
F3'5'Hb	649650/A/G	p.Tyr384His	Aromatic	Charged_basic	551,157,619,316,855,3574,3180,536,507,212,3986,1467,1405,1877,1102,527,2697,1385
F3'5'Hb	652840/G/T	p.Thr108Asn	Neutral	Neutral	1405,1385,1467,Sochi
F3'5'Hb	652652/C/T	p.Val171Met	Hydrophobic	Hydrophobic	Sochi
F3'5'Hb	653065/C/T	p.Arg33Gln	Charged_basic	Neutral	212,3180,527,316,1385,1102,1467,619,157
F3'5'Hb	653156/G/A	p.Pro3Ser	Hydrophobic+Unique	Neutral	2697,3574,507
F3'5'Hb	652684/G/T	p.Ala160Asp	Hydrophobic	Charged_acidic	3574,507,2697
F3'5'Hb	652430/C/G	p.Asp245His	Charged_acidic	Charged_basic	1102,212,527,1385,3180,2697,619,1467,316,157
F3'5'Hb	649824/C/G	p.Glu326Gln	Charged_acidic	Neutral	536,1405,1385,3574,507,1877,1467,2697
F3'5'Hb	649575/G/A	p.Pro409Ser	Hydrophobic+Unique	Neutral	2697,527,3986
F3'5'Hb	649286/T/A	p.Lys505Met	Charged_basic	Hydrophobic	551.855
F3'5'Hb	649284/G/A	p.Pro506Ser	Hydrophobic+Unique	Neutral	551
GDH_a	4832676/C/T	p.Pro92Leu	Hydrophobic+Unique	Hydrophobic	507
GDH2	1343623/T/C	p.Lys368Arg	Charged_basic	Charged_basic	551,507,619
GS1.2	1538701/G/T	p.Leu352Ile	Hydrophobic	Hydrophobic	582,Karatum,527,1405,3986,507,1385,536,3574,212,3180,855,1102,157,551,316,2697,1877,619
MYB4	258020/T/C	p.Tyr160His	Aromatic	Charged_basic	1467.55
MYB4	257984/T/G	p.Leu148Val	Hydrophobic	Hydrophobic	855,1467,3986,551
MYB4	257912/G/C	p.Glu124Gln	Charged_acidic	Neutral	1467,3986,855,3574,551
NRT2.4	2548214/A/G	p.Ile204Val	Hydrophobic	Hydrophobic	1405.15
NRT2.4	2547635/T/C	p.Ser11Pro	Neutral	Hydrophobic+Unique	527,1467,3574,3986,316,1102,536,2697,1405,1877
PIP	220018/A/T	p.Val182Glu	Hydrophobic	Charged_acidic	212,157,1405
UFGT_a	883277/A/G	p.Thr60Ala	Neutral	Hydrophobic	1405,1467,316,855,582,2697,527,3986,1102,507,3180,619,157,551,1385,1018,1292,1326,1476,1484,257,35,3509,3823,501,837,Sochi
UFGT_a	883295/A/C	p.Lys66Gln	Charged_basic	Neutral	527,1405,3180,855,1102,157,316,619,1476,1484,257,35,3823,501,837,Sochi
UFGT_a	883334/T/C	p.Ser79Pro	Neutral	Hydrophobic+Unique	507,1476,Sochi
UFGT_a	883569/T/C	p.Met157Thr	Hydrophobic	Neutral	Sochi
UFGT_a	883625/C/T	p.Pro176Ser	Hydrophobic+Unique	Neutral	Sochi
UFGT_a	883871/A/G	p.Asn258Asp	Neutral	Charged_acidic	Sochi
UFGT_a	883919/A/G	p.Thr274Ala	Neutral	Hydrophobic	1405
UFGT_a	883826/A/G	p.Ile243Val	Hydrophobic	Hydrophobic	507
UFGT_b	1861811/C/A	p.Pro173Gln	Hydrophobic+Unique	Neutral	1877,1385,316,1405,507,1467,536,212,855,619,1102,582,3180,527,3986,1292,1326,1484,257,4605,501,837,Sochi
UFGT_b	1861819/C/G	p.Leu176Val	Hydrophobic	Hydrophobic	855,619,507,527,582,3986,3180,1385,1877,536,1467,1405,212,316,1102,1292,1326,1484,257,4605,501,837,Sochi
UFGT_b	1861841/C/G	p.Ala183Gly	Hydrophobic	Hydrophobic+Unique	3180,619,316,507,855,3986,536,1102,212,1467,527,582,1877,1405,1385,1326
UFGT_b	1861379/A/G	p.His29Arg	Charged_basic	Charged_basic	1385,855,619,Sochi
UFGT_b	1862564/A/G	p.Asp424Gly	Charged_acidic	Hydrophobic+Unique	582,3986,316,1405,1877,1385,536,855,619,1102,212,527,1467,3180,507
UFGT_b	1861876/A/C	p.Ile195Leu	Hydrophobic	Hydrophobic	1405,1385,855,3986,1102,212,536,1467
UFGT_b	1861583/C/T	p.Ser97Leu	Neutral	Hydrophobic	3986.53
WD40	1793951/C/A	p.His118Asn	Charged_basic	Neutral	527.461
WD40	1794127/A/T	p.Gln176His	Neutral	Charged_basic	507,582,2697
WD40	1794081/G/C	p.Arg161Thr	Charged_basic	Neutral	507,582,2697
WRKY57	690213/T/C	p.Thr12Ala	Neutral	Hydrophobic	536
WRKY57	690086/C/G	p.Gly54Ala	Hydrophobic+Unique	Hydrophobic	527,855,1467
WRKY57	689935/C/G	p.Glu104Asp	Charged_acidic	Charged_acidic	3574,507,Karatum
WRKY57	686417/G/A	p.Pro256Leu	Hydrophobic+Unique	Hydrophobic	3986
WRKY57	686406/A/T	p.Leu260Ile	Hydrophobic	Hydrophobic	527,507,1467,855,536
WRKY57	686338/T/A	p.Glu282Asp	Charged_acidic	Charged_acidic	855,2697,1385
WRKY57	686142/T/C	splice_acceptor_variant&intron_variant	NA	NA	3986,619,2697,1385,536
