# Supplementary material for: Associations between SNPs and vegetation indices: unraveling molecular insights for enhanced cultivation of tea plant (Camellia sinensis (L.) O. Kuntze)
Source: PeerJ. 2024 Jul 18;12:e17689. doi: 10.7717/peerj.17689 (PMC11636977; doi:10.7717/peerj.17689)
Supplement: Data S6 — The data shows tea plant leaves measurements by portable hyperspectral spectrometer: date, mode (Reflectance), integration time. The data were used for statistical analysis to compare plant genotypes and phenotypes. [file peerj-12-17689-s006.xlsx]

## Sheet: Raw data
Date	Mode	Integration Time	Tag	Coordinates	Version	Title	Equation	Value	Title	Equation	Value	Title	Equation	Value	Title	Equation	Value	Title	Equation	Value	Title	Equation	Value	Title	Equation	Value	Title	Equation	Value	Title	Equation	Value	Title	Equation	Value	Title	Equation	Value	Title	Equation	Value	Title	Equation	Value	Title	Equation	Value	Title	Equation
9/21/2023 8:49:54 AM	Reflectance	1.01568	1102		0.9.38.0	WBI	(R900 / R970)	1.09845	ZMI	R750 / R710	1.80062	VREI3	(R734 - R747) / (R715 + R720)	-0.0700639	VREI2	(R734 - R747) / (R715 + R726)	-0.0658828	VREI1	R740 / R720	1.34083	TCARI	3 * ((R700- R670) - 0.2 * (R700 - R550) * (R700 / R670))	27.445	TVI	0.5 * (120 * (R750- R550) - 200 * (R670- R550))	2726.81	SRPI	R430 / R680	0.917848	RENDVI	(R750 - R705) / (R750 + R705)	0.366855	SIPI	(R800 - R445) / (R800 + R680)	0.786775	PSRI	(R680 - R500) / R750	0.0127996	PRI	(R531 - R570) / (R531 + R570)	0.0623572	NPCI	(R680 - R430) / (R680 + R430)	0.0428356	NDVI	(R800 - R680) / (R800 + R680)	0.787321	MRESRI	(R705 - R445) / (R705 / R455)
9/21/2023 8:49:14 AM	Reflectance	1.01568	1102		0.9.38.0	WBI	(R900 / R970)	1.10662	ZMI	R750 / R710	1.70356	VREI3	(R734 - R747) / (R715 + R720)	-0.0616136	VREI2	(R734 - R747) / (R715 + R726)	-0.0578736	VREI1	R740 / R720	1.3136	TCARI	3 * ((R700- R670) - 0.2 * (R700 - R550) * (R700 / R670))	26.3019	TVI	0.5 * (120 * (R750- R550) - 200 * (R670- R550))	2646.84	SRPI	R430 / R680	0.743125	RENDVI	(R750 - R705) / (R750 + R705)	0.347276	SIPI	(R800 - R445) / (R800 + R680)	0.860069	PSRI	(R680 - R500) / R750	0.013153	PRI	(R531 - R570) / (R531 + R570)	0.0668234	NPCI	(R680 - R430) / (R680 + R430)	0.147365	NDVI	(R800 - R680) / (R800 + R680)	0.839809	MRESRI	(R705 - R445) / (R705 / R455)
9/21/2023 8:48:52 AM	Reflectance	0.995663	1102		0.9.38.0	WBI	(R900 / R970)	1.10333	ZMI	R750 / R710	1.74458	VREI3	(R734 - R747) / (R715 + R720)	-0.0682918	VREI2	(R734 - R747) / (R715 + R726)	-0.0640322	VREI1	R740 / R720	1.32572	TCARI	3 * ((R700- R670) - 0.2 * (R700 - R550) * (R700 / R670))	28.9022	TVI	0.5 * (120 * (R750- R550) - 200 * (R670- R550))	2624.55	SRPI	R430 / R680	0.782176	RENDVI	(R750 - R705) / (R750 + R705)	0.356581	SIPI	(R800 - R445) / (R800 + R680)	0.801467	PSRI	(R680 - R500) / R750	0.00117241	PRI	(R531 - R570) / (R531 + R570)	0.0597595	NPCI	(R680 - R430) / (R680 + R430)	0.122223	NDVI	(R800 - R680) / (R800 + R680)	0.802124	MRESRI	(R705 - R445) / (R705 / R455)
9/21/2023 8:48:33 AM	Reflectance	1.10976	1102		0.9.38.0	WBI	(R900 / R970)	1.09448	ZMI	R750 / R710	1.76016	VREI3	(R734 - R747) / (R715 + R720)	-0.0605262	VREI2	(R734 - R747) / (R715 + R726)	-0.0571029	VREI1	R740 / R720	1.32867	TCARI	3 * ((R700- R670) - 0.2 * (R700 - R550) * (R700 / R670))	25.4787	TVI	0.5 * (120 * (R750- R550) - 200 * (R670- R550))	2391.49	SRPI	R430 / R680	0.430358	RENDVI	(R750 - R705) / (R750 + R705)	0.353118	SIPI	(R800 - R445) / (R800 + R680)	0.818124	PSRI	(R680 - R500) / R750	0.00841295	PRI	(R531 - R570) / (R531 + R570)	0.063249	NPCI	(R680 - R430) / (R680 + R430)	0.398251	NDVI	(R800 - R680) / (R800 + R680)	0.819189	MRESRI	(R705 - R445) / (R705 / R455)
9/21/2023 8:48:03 AM	Reflectance	0.906579	1102		0.9.38.0	WBI	(R900 / R970)	1.10665	ZMI	R750 / R710	1.64285	VREI3	(R734 - R747) / (R715 + R720)	-0.0496993	VREI2	(R734 - R747) / (R715 + R726)	-0.0470785	VREI1	R740 / R720	1.28169	TCARI	3 * ((R700- R670) - 0.2 * (R700 - R550) * (R700 / R670))	35.0067	TVI	0.5 * (120 * (R750- R550) - 200 * (R670- R550))	2872.64	SRPI	R430 / R680	0.763537	RENDVI	(R750 - R705) / (R750 + R705)	0.313869	SIPI	(R800 - R445) / (R800 + R680)	0.774147	PSRI	(R680 - R500) / R750	-0.00528265	PRI	(R531 - R570) / (R531 + R570)	0.0565126	NPCI	(R680 - R430) / (R680 + R430)	0.134084	NDVI	(R800 - R680) / (R800 + R680)	0.766786	MRESRI	(R705 - R445) / (R705 / R455)
9/21/2023 8:57:53 AM	Reflectance	1.04545	321		0.9.38.0	WBI	(R900 / R970)	1.09668	ZMI	R750 / R710	1.73494	VREI3	(R734 - R747) / (R715 + R720)	-0.0604858	VREI2	(R734 - R747) / (R715 + R726)	-0.0573227	VREI1	R740 / R720	1.30345	TCARI	3 * ((R700- R670) - 0.2 * (R700 - R550) * (R700 / R670))	30.0969	TVI	0.5 * (120 * (R750- R550) - 200 * (R670- R550))	2743.29	SRPI	R430 / R680	0.604703	RENDVI	(R750 - R705) / (R750 + R705)	0.349175	SIPI	(R800 - R445) / (R800 + R680)	0.803471	PSRI	(R680 - R500) / R750	0.0155838	PRI	(R531 - R570) / (R531 + R570)	0.0677217	NPCI	(R680 - R430) / (R680 + R430)	0.246337	NDVI	(R800 - R680) / (R800 + R680)	0.797316	MRESRI	(R705 - R445) / (R705 / R455)
9/21/2023 8:57:30 AM	Reflectance	1.04545	321		0.9.38.0	WBI	(R900 / R970)	1.09303	ZMI	R750 / R710	1.76616	VREI3	(R734 - R747) / (R715 + R720)	-0.0629757	VREI2	(R734 - R747) / (R715 + R726)	-0.0592989	VREI1	R740 / R720	1.32428	TCARI	3 * ((R700- R670) - 0.2 * (R700 - R550) * (R700 / R670))	27.9906	TVI	0.5 * (120 * (R750- R550) - 200 * (R670- R550))	2710.69	SRPI	R430 / R680	0.780366	RENDVI	(R750 - R705) / (R750 + R705)	0.36237	SIPI	(R800 - R445) / (R800 + R680)	0.824679	PSRI	(R680 - R500) / R750	0.00759523	PRI	(R531 - R570) / (R531 + R570)	0.0648498	NPCI	(R680 - R430) / (R680 + R430)	0.123364	NDVI	(R800 - R680) / (R800 + R680)	0.817912	MRESRI	(R705 - R445) / (R705 / R455)
9/21/2023 8:57:13 AM	Reflectance	1.04545	321		0.9.38.0	WBI	(R900 / R970)	1.0877	ZMI	R750 / R710	1.77757	VREI3	(R734 - R747) / (R715 + R720)	-0.0620528	VREI2	(R734 - R747) / (R715 + R726)	-0.0581062	VREI1	R740 / R720	1.32248	TCARI	3 * ((R700- R670) - 0.2 * (R700 - R550) * (R700 / R670))	22.413	TVI	0.5 * (120 * (R750- R550) - 200 * (R670- R550))	2568.1	SRPI	R430 / R680	0.270622	RENDVI	(R750 - R705) / (R750 + R705)	0.369365	SIPI	(R800 - R445) / (R800 + R680)	0.865017	PSRI	(R680 - R500) / R750	0.0203365	PRI	(R531 - R570) / (R531 + R570)	0.07872	NPCI	(R680 - R430) / (R680 + R430)	0.574032	NDVI	(R800 - R680) / (R800 + R680)	0.848449	MRESRI	(R705 - R445) / (R705 / R455)
9/21/2023 8:56:44 AM	Reflectance	1.12194	321		0.9.38.0	WBI	(R900 / R970)	1.09804	ZMI	R750 / R710	1.98208	VREI3	(R734 - R747) / (R715 + R720)	-0.0883729	VREI2	(R734 - R747) / (R715 + R726)	-0.0820405	VREI1	R740 / R720	1.39468	TCARI	3 * ((R700- R670) - 0.2 * (R700 - R550) * (R700 / R670))	16.2163	TVI	0.5 * (120 * (R750- R550) - 200 * (R670- R550))	2412.46	SRPI	R430 / R680	0	RENDVI	(R750 - R705) / (R750 + R705)	0.4167	SIPI	(R800 - R445) / (R800 + R680)	0.900821	PSRI	(R680 - R500) / R750	0.0161674	PRI	(R531 - R570) / (R531 + R570)	0.0639164	NPCI	(R680 - R430) / (R680 + R430)	1	NDVI	(R800 - R680) / (R800 + R680)	0.88709	MRESRI	(R705 - R445) / (R705 / R455)
9/21/2023 8:56:23 AM	Reflectance	1.03609	321		0.9.38.0	WBI	(R900 / R970)	1.10101	ZMI	R750 / R710	1.88645	VREI3	(R734 - R747) / (R715 + R720)	-0.0810559	VREI2	(R734 - R747) / (R715 + R726)	-0.0753277	VREI1	R740 / R720	1.38068	TCARI	3 * ((R700- R670) - 0.2 * (R700 - R550) * (R700 / R670))	21.542	TVI	0.5 * (120 * (R750- R550) - 200 * (R670- R550))	2533	SRPI	R430 / R680	0.558959	RENDVI	(R750 - R705) / (R750 + R705)	0.40431	SIPI	(R800 - R445) / (R800 + R680)	0.878435	PSRI	(R680 - R500) / R750	0.0252487	PRI	(R531 - R570) / (R531 + R570)	0.0531901	NPCI	(R680 - R430) / (R680 + R430)	0.282908	NDVI	(R800 - R680) / (R800 + R680)	0.858892	MRESRI	(R705 - R445) / (R705 / R455)
9/21/2023 9:05:00 AM	Reflectance	0.976983	2697		0.9.38.0	WBI	(R900 / R970)	1.08268	ZMI	R750 / R710	1.92195	VREI3	(R734 - R747) / (R715 + R720)	-0.0770839	VREI2	(R734 - R747) / (R715 + R726)	-0.0718381	VREI1	R740 / R720	1.37693	TCARI	3 * ((R700- R670) - 0.2 * (R700 - R550) * (R700 / R670))	27.9753	TVI	0.5 * (120 * (R750- R550) - 200 * (R670- R550))	2801.22	SRPI	R430 / R680	0.332068	RENDVI	(R750 - R705) / (R750 + R705)	0.402377	SIPI	(R800 - R445) / (R800 + R680)	0.871008	PSRI	(R680 - R500) / R750	0.0045564	PRI	(R531 - R570) / (R531 + R570)	0.0632009	NPCI	(R680 - R430) / (R680 + R430)	0.501425	NDVI	(R800 - R680) / (R800 + R680)	0.865324	MRESRI	(R705 - R445) / (R705 / R455)
9/21/2023 9:04:41 AM	Reflectance	0.94825	2697		0.9.38.0	WBI	(R900 / R970)	1.07214	ZMI	R750 / R710	1.8113	VREI3	(R734 - R747) / (R715 + R720)	-0.0664599	VREI2	(R734 - R747) / (R715 + R726)	-0.0622797	VREI1	R740 / R720	1.33356	TCARI	3 * ((R700- R670) - 0.2 * (R700 - R550) * (R700 / R670))	32.8366	TVI	0.5 * (120 * (R750- R550) - 200 * (R670- R550))	2870.49	SRPI	R430 / R680	0.573752	RENDVI	(R750 - R705) / (R750 + R705)	0.362813	SIPI	(R800 - R445) / (R800 + R680)	0.825496	PSRI	(R680 - R500) / R750	-0.00220826	PRI	(R531 - R570) / (R531 + R570)	0.0495548	NPCI	(R680 - R430) / (R680 + R430)	0.270849	NDVI	(R800 - R680) / (R800 + R680)	0.820341	MRESRI	(R705 - R445) / (R705 / R455)
9/21/2023 9:04:21 AM	Reflectance	1.04545	2697		0.9.38.0	WBI	(R900 / R970)	1.08868	ZMI	R750 / R710	1.90441	VREI3	(R734 - R747) / (R715 + R720)	-0.0805063	VREI2	(R734 - R747) / (R715 + R726)	-0.0748599	VREI1	R740 / R720	1.37574	TCARI	3 * ((R700- R670) - 0.2 * (R700 - R550) * (R700 / R670))	27.7474	TVI	0.5 * (120 * (R750- R550) - 200 * (R670- R550))	2774.83	SRPI	R430 / R680	0.286114	RENDVI	(R750 - R705) / (R750 + R705)	0.403847	SIPI	(R800 - R445) / (R800 + R680)	0.886457	PSRI	(R680 - R500) / R750	0.00343624	PRI	(R531 - R570) / (R531 + R570)	0.0801283	NPCI	(R680 - R430) / (R680 + R430)	0.555072	NDVI	(R800 - R680) / (R800 + R680)	0.879121	MRESRI	(R705 - R445) / (R705 / R455)
9/21/2023 9:04:08 AM	Reflectance	1.04545	2697		0.9.38.0	WBI	(R900 / R970)	1.0793	ZMI	R750 / R710	2.03144	VREI3	(R734 - R747) / (R715 + R720)	-0.0892037	VREI2	(R734 - R747) / (R715 + R726)	-0.0822973	VREI1	R740 / R720	1.41105	TCARI	3 * ((R700- R670) - 0.2 * (R700 - R550) * (R700 / R670))	20.371	TVI	0.5 * (120 * (R750- R550) - 200 * (R670- R550))	2581.67	SRPI	R430 / R680	0.476924	RENDVI	(R750 - R705) / (R750 + R705)	0.43487	SIPI	(R800 - R445) / (R800 + R680)	0.877826	PSRI	(R680 - R500) / R750	0.0145943	PRI	(R531 - R570) / (R531 + R570)	0.077241	NPCI	(R680 - R430) / (R680 + R430)	0.354166	NDVI	(R800 - R680) / (R800 + R680)	0.879045	MRESRI	(R705 - R445) / (R705 / R455)
9/21/2023 9:03:11 AM	Reflectance	1.04545	2697		0.9.38.0	WBI	(R900 / R970)	1.08626	ZMI	R750 / R710	2.07007	VREI3	(R734 - R747) / (R715 + R720)	-0.0930222	VREI2	(R734 - R747) / (R715 + R726)	-0.085608	VREI1	R740 / R720	1.43605	TCARI	3 * ((R700- R670) - 0.2 * (R700 - R550) * (R700 / R670))	19.0347	TVI	0.5 * (120 * (R750- R550) - 200 * (R670- R550))	2613.09	SRPI	R430 / R680	0.265064	RENDVI	(R750 - R705) / (R750 + R705)	0.44421	SIPI	(R800 - R445) / (R800 + R680)	0.897893	PSRI	(R680 - R500) / R750	0.0147636	PRI	(R531 - R570) / (R531 + R570)	0.0719213	NPCI	(R680 - R430) / (R680 + R430)	0.580947	NDVI	(R800 - R680) / (R800 + R680)	0.890821	MRESRI	(R705 - R445) / (R705 / R455)
9/21/2023 9:13:11 AM	Reflectance	0.999504	3574		0.9.38.0	WBI	(R900 / R970)	1.07399	ZMI	R750 / R710	1.92396	VREI3	(R734 - R747) / (R715 + R720)	-0.0820493	VREI2	(R734 - R747) / (R715 + R726)	-0.0764329	VREI1	R740 / R720	1.38297	TCARI	3 * ((R700- R670) - 0.2 * (R700 - R550) * (R700 / R670))	23.3445	TVI	0.5 * (120 * (R750- R550) - 200 * (R670- R550))	2581	SRPI	R430 / R680	0.696757	RENDVI	(R750 - R705) / (R750 + R705)	0.403587	SIPI	(R800 - R445) / (R800 + R680)	0.844499	PSRI	(R680 - R500) / R750	0.00661527	PRI	(R531 - R570) / (R531 + R570)	0.0389059	NPCI	(R680 - R430) / (R680 + R430)	0.178719	NDVI	(R800 - R680) / (R800 + R680)	0.837093	MRESRI	(R705 - R445) / (R705 / R455)
9/21/2023 9:12:47 AM	Reflectance	0.923913	3574		0.9.38.0	WBI	(R900 / R970)	1.07816	ZMI	R750 / R710	1.55302	VREI3	(R734 - R747) / (R715 + R720)	-0.0432503	VREI2	(R734 - R747) / (R715 + R726)	-0.0412582	VREI1	R740 / R720	1.24353	TCARI	3 * ((R700- R670) - 0.2 * (R700 - R550) * (R700 / R670))	40.3545	TVI	0.5 * (120 * (R750- R550) - 200 * (R670- R550))	2803.72	SRPI	R430 / R680	0.878408	RENDVI	(R750 - R705) / (R750 + R705)	0.279615	SIPI	(R800 - R445) / (R800 + R680)	0.728114	PSRI	(R680 - R500) / R750	-0.0294513	PRI	(R531 - R570) / (R531 + R570)	0.0435766	NPCI	(R680 - R430) / (R680 + R430)	0.0647317	NDVI	(R800 - R680) / (R800 + R680)	0.712925	MRESRI	(R705 - R445) / (R705 / R455)
9/21/2023 9:11:54 AM	Reflectance	0.914765	3574		0.9.38.0	WBI	(R900 / R970)	1.08514	ZMI	R750 / R710	1.58716	VREI3	(R734 - R747) / (R715 + R720)	-0.0520242	VREI2	(R734 - R747) / (R715 + R726)	-0.0491129	VREI1	R740 / R720	1.25261	TCARI	3 * ((R700- R670) - 0.2 * (R700 - R550) * (R700 / R670))	39.4593	TVI	0.5 * (120 * (R750- R550) - 200 * (R670- R550))	2814.47	SRPI	R430 / R680	0.635593	RENDVI	(R750 - R705) / (R750 + R705)	0.288094	SIPI	(R800 - R445) / (R800 + R680)	0.735215	PSRI	(R680 - R500) / R750	-0.0273016	PRI	(R531 - R570) / (R531 + R570)	0.0345611	NPCI	(R680 - R430) / (R680 + R430)	0.222798	NDVI	(R800 - R680) / (R800 + R680)	0.71473	MRESRI	(R705 - R445) / (R705 / R455)
9/21/2023 9:11:16 AM	Reflectance	1.05692	3574		0.9.38.0	WBI	(R900 / R970)	1.0808	ZMI	R750 / R710	2.04446	VREI3	(R734 - R747) / (R715 + R720)	-0.0858805	VREI2	(R734 - R747) / (R715 + R726)	-0.0792442	VREI1	R740 / R720	1.41143	TCARI	3 * ((R700- R670) - 0.2 * (R700 - R550) * (R700 / R670))	22.666	TVI	0.5 * (120 * (R750- R550) - 200 * (R670- R550))	2548.33	SRPI	R430 / R680	0	RENDVI	(R750 - R705) / (R750 + R705)	0.439896	SIPI	(R800 - R445) / (R800 + R680)	0.887418	PSRI	(R680 - R500) / R750	0.0161497	PRI	(R531 - R570) / (R531 + R570)	0.0518469	NPCI	(R680 - R430) / (R680 + R430)	1	NDVI	(R800 - R680) / (R800 + R680)	0.874537	MRESRI	(R705 - R445) / (R705 / R455)
9/21/2023 9:10:46 AM	Reflectance	0.976983	3574		0.9.38.0	WBI	(R900 / R970)	1.06756	ZMI	R750 / R710	1.82437	VREI3	(R734 - R747) / (R715 + R720)	-0.0658724	VREI2	(R734 - R747) / (R715 + R726)	-0.0615295	VREI1	R740 / R720	1.33811	TCARI	3 * ((R700- R670) - 0.2 * (R700 - R550) * (R700 / R670))	29.4948	TVI	0.5 * (120 * (R750- R550) - 200 * (R670- R550))	2749.91	SRPI	R430 / R680	0.602946	RENDVI	(R750 - R705) / (R750 + R705)	0.380752	SIPI	(R800 - R445) / (R800 + R680)	0.787012	PSRI	(R680 - R500) / R750	0.00232542	PRI	(R531 - R570) / (R531 + R570)	0.0335643	NPCI	(R680 - R430) / (R680 + R430)	0.247702	NDVI	(R800 - R680) / (R800 + R680)	0.794525	MRESRI	(R705 - R445) / (R705 / R455)
9/21/2023 9:19:18 AM	Reflectance	1.0095	316		0.9.38.0	WBI	(R900 / R970)	1.08714	ZMI	R750 / R710	1.8942	VREI3	(R734 - R747) / (R715 + R720)	-0.0707526	VREI2	(R734 - R747) / (R715 + R726)	-0.0658747	VREI1	R740 / R720	1.35823	TCARI	3 * ((R700- R670) - 0.2 * (R700 - R550) * (R700 / R670))	21.3827	TVI	0.5 * (120 * (R750- R550) - 200 * (R670- R550))	2790.97	SRPI	R430 / R680	0.469185	RENDVI	(R750 - R705) / (R750 + R705)	0.402422	SIPI	(R800 - R445) / (R800 + R680)	0.942092	PSRI	(R680 - R500) / R750	0.0119851	PRI	(R531 - R570) / (R531 + R570)	0.0343831	NPCI	(R680 - R430) / (R680 + R430)	0.361299	NDVI	(R800 - R680) / (R800 + R680)	0.919188	MRESRI	(R705 - R445) / (R705 / R455)
9/21/2023 9:18:58 AM	Reflectance	0.999504	316		0.9.38.0	WBI	(R900 / R970)	1.09036	ZMI	R750 / R710	1.76562	VREI3	(R734 - R747) / (R715 + R720)	-0.0682736	VREI2	(R734 - R747) / (R715 + R726)	-0.0644183	VREI1	R740 / R720	1.31429	TCARI	3 * ((R700- R670) - 0.2 * (R700 - R550) * (R700 / R670))	31.0985	TVI	0.5 * (120 * (R750- R550) - 200 * (R670- R550))	2759.92	SRPI	R430 / R680	0.795293	RENDVI	(R750 - R705) / (R750 + R705)	0.359309	SIPI	(R800 - R445) / (R800 + R680)	0.832142	PSRI	(R680 - R500) / R750	0.00854195	PRI	(R531 - R570) / (R531 + R570)	0.053612	NPCI	(R680 - R430) / (R680 + R430)	0.114025	NDVI	(R800 - R680) / (R800 + R680)	0.818806	MRESRI	(R705 - R445) / (R705 / R455)
9/21/2023 9:18:35 AM	Reflectance	0.999504	316		0.9.38.0	WBI	(R900 / R970)	1.07649	ZMI	R750 / R710	1.85195	VREI3	(R734 - R747) / (R715 + R720)	-0.0663905	VREI2	(R734 - R747) / (R715 + R726)	-0.0620761	VREI1	R740 / R720	1.33281	TCARI	3 * ((R700- R670) - 0.2 * (R700 - R550) * (R700 / R670))	29.8096	TVI	0.5 * (120 * (R750- R550) - 200 * (R670- R550))	2887.99	SRPI	R430 / R680	0.548898	RENDVI	(R750 - R705) / (R750 + R705)	0.386446	SIPI	(R800 - R445) / (R800 + R680)	0.871163	PSRI	(R680 - R500) / R750	0.00549542	PRI	(R531 - R570) / (R531 + R570)	0.0485367	NPCI	(R680 - R430) / (R680 + R430)	0.29124	NDVI	(R800 - R680) / (R800 + R680)	0.860295	MRESRI	(R705 - R445) / (R705 / R455)
9/21/2023 9:18:08 AM	Reflectance	0.999504	316		0.9.38.0	WBI	(R900 / R970)	1.06848	ZMI	R750 / R710	1.84848	VREI3	(R734 - R747) / (R715 + R720)	-0.0706692	VREI2	(R734 - R747) / (R715 + R726)	-0.0662934	VREI1	R740 / R720	1.33618	TCARI	3 * ((R700- R670) - 0.2 * (R700 - R550) * (R700 / R670))	30.4591	TVI	0.5 * (120 * (R750- R550) - 200 * (R670- R550))	2777.63	SRPI	R430 / R680	0.700462	RENDVI	(R750 - R705) / (R750 + R705)	0.387594	SIPI	(R800 - R445) / (R800 + R680)	0.844269	PSRI	(R680 - R500) / R750	-0.00104907	PRI	(R531 - R570) / (R531 + R570)	0.0651666	NPCI	(R680 - R430) / (R680 + R430)	0.176151	NDVI	(R800 - R680) / (R800 + R680)	0.847747	MRESRI	(R705 - R445) / (R705 / R455)
9/21/2023 9:17:47 AM	Reflectance	0.999504	316		0.9.38.0	WBI	(R900 / R970)	1.0669	ZMI	R750 / R710	1.80783	VREI3	(R734 - R747) / (R715 + R720)	-0.0724113	VREI2	(R734 - R747) / (R715 + R726)	-0.0677452	VREI1	R740 / R720	1.34451	TCARI	3 * ((R700- R670) - 0.2 * (R700 - R550) * (R700 / R670))	31.9476	TVI	0.5 * (120 * (R750- R550) - 200 * (R670- R550))	2833.1	SRPI	R430 / R680	0.644226	RENDVI	(R750 - R705) / (R750 + R705)	0.371097	SIPI	(R800 - R445) / (R800 + R680)	0.815658	PSRI	(R680 - R500) / R750	0.00303742	PRI	(R531 - R570) / (R531 + R570)	0.047945	NPCI	(R680 - R430) / (R680 + R430)	0.216378	NDVI	(R800 - R680) / (R800 + R680)	0.813847	MRESRI	(R705 - R445) / (R705 / R455)
9/21/2023 9:25:29 AM	Reflectance	0.961428	3823		0.9.38.0	WBI	(R900 / R970)	1.07955	ZMI	R750 / R710	1.56772	VREI3	(R734 - R747) / (R715 + R720)	-0.0487244	VREI2	(R734 - R747) / (R715 + R726)	-0.0464291	VREI1	R740 / R720	1.25406	TCARI	3 * ((R700- R670) - 0.2 * (R700 - R550) * (R700 / R670))	41.8971	TVI	0.5 * (120 * (R750- R550) - 200 * (R670- R550))	2914.03	SRPI	R430 / R680	0.55583	RENDVI	(R750 - R705) / (R750 + R705)	0.296556	SIPI	(R800 - R445) / (R800 + R680)	0.780667	PSRI	(R680 - R500) / R750	-0.0214177	PRI	(R531 - R570) / (R531 + R570)	0.0299529	NPCI	(R680 - R430) / (R680 + R430)	0.285487	NDVI	(R800 - R680) / (R800 + R680)	0.767997	MRESRI	(R705 - R445) / (R705 / R455)
9/21/2023 9:24:45 AM	Reflectance	0.961428	3823		0.9.38.0	WBI	(R900 / R970)	1.0803	ZMI	R750 / R710	1.60729	VREI3	(R734 - R747) / (R715 + R720)	-0.0470012	VREI2	(R734 - R747) / (R715 + R726)	-0.0444999	VREI1	R740 / R720	1.2682	TCARI	3 * ((R700- R670) - 0.2 * (R700 - R550) * (R700 / R670))	36.5283	TVI	0.5 * (120 * (R750- R550) - 200 * (R670- R550))	2828.17	SRPI	R430 / R680	0.48948	RENDVI	(R750 - R705) / (R750 + R705)	0.306184	SIPI	(R800 - R445) / (R800 + R680)	0.831541	PSRI	(R680 - R500) / R750	-0.00526018	PRI	(R531 - R570) / (R531 + R570)	0.0233231	NPCI	(R680 - R430) / (R680 + R430)	0.342751	NDVI	(R800 - R680) / (R800 + R680)	0.810292	MRESRI	(R705 - R445) / (R705 / R455)
9/21/2023 9:24:06 AM	Reflectance	0.871205	3823		0.9.38.0	WBI	(R900 / R970)	1.08722	ZMI	R750 / R710	1.77343	VREI3	(R734 - R747) / (R715 + R720)	-0.0631935	VREI2	(R734 - R747) / (R715 + R726)	-0.0596217	VREI1	R740 / R720	1.32105	TCARI	3 * ((R700- R670) - 0.2 * (R700 - R550) * (R700 / R670))	36.5297	TVI	0.5 * (120 * (R750- R550) - 200 * (R670- R550))	3046.89	SRPI	R430 / R680	0.668548	RENDVI	(R750 - R705) / (R750 + R705)	0.352315	SIPI	(R800 - R445) / (R800 + R680)	0.804414	PSRI	(R680 - R500) / R750	-0.0105494	PRI	(R531 - R570) / (R531 + R570)	0.027779	NPCI	(R680 - R430) / (R680 + R430)	0.198647	NDVI	(R800 - R680) / (R800 + R680)	0.801072	MRESRI	(R705 - R445) / (R705 / R455)
9/21/2023 9:23:39 AM	Reflectance	1.0095	3823		0.9.38.0	WBI	(R900 / R970)	1.08707	ZMI	R750 / R710	1.74037	VREI3	(R734 - R747) / (R715 + R720)	-0.0600266	VREI2	(R734 - R747) / (R715 + R726)	-0.0565092	VREI1	R740 / R720	1.30369	TCARI	3 * ((R700- R670) - 0.2 * (R700 - R550) * (R700 / R670))	35.636	TVI	0.5 * (120 * (R750- R550) - 200 * (R670- R550))	2887.75	SRPI	R430 / R680	0.482835	RENDVI	(R750 - R705) / (R750 + R705)	0.351119	SIPI	(R800 - R445) / (R800 + R680)	0.825829	PSRI	(R680 - R500) / R750	-0.00266003	PRI	(R531 - R570) / (R531 + R570)	0.0305027	NPCI	(R680 - R430) / (R680 + R430)	0.348768	NDVI	(R800 - R680) / (R800 + R680)	0.821841	MRESRI	(R705 - R445) / (R705 / R455)
9/21/2023 9:23:22 AM	Reflectance	1.0095	3823		0.9.38.0	WBI	(R900 / R970)	1.07901	ZMI	R750 / R710	1.75674	VREI3	(R734 - R747) / (R715 + R720)	-0.0685958	VREI2	(R734 - R747) / (R715 + R726)	-0.0646227	VREI1	R740 / R720	1.32252	TCARI	3 * ((R700- R670) - 0.2 * (R700 - R550) * (R700 / R670))	35.5963	TVI	0.5 * (120 * (R750- R550) - 200 * (R670- R550))	2855.98	SRPI	R430 / R680	0.410379	RENDVI	(R750 - R705) / (R750 + R705)	0.354352	SIPI	(R800 - R445) / (R800 + R680)	0.833512	PSRI	(R680 - R500) / R750	-0.0139047	PRI	(R531 - R570) / (R531 + R570)	0.0381318	NPCI	(R680 - R430) / (R680 + R430)	0.418058	NDVI	(R800 - R680) / (R800 + R680)	0.818555	MRESRI	(R705 - R445) / (R705 / R455)
9/21/2023 9:37:26 AM	Reflectance	1.04109	619		0.9.38.0	WBI	(R900 / R970)	1.07556	ZMI	R750 / R710	1.98604	VREI3	(R734 - R747) / (R715 + R720)	-0.0861834	VREI2	(R734 - R747) / (R715 + R726)	-0.0800329	VREI1	R740 / R720	1.41089	TCARI	3 * ((R700- R670) - 0.2 * (R700 - R550) * (R700 / R670))	25.0868	TVI	0.5 * (120 * (R750- R550) - 200 * (R670- R550))	2709.31	SRPI	R430 / R680	0.672315	RENDVI	(R750 - R705) / (R750 + R705)	0.418942	SIPI	(R800 - R445) / (R800 + R680)	0.841007	PSRI	(R680 - R500) / R750	0.00672436	PRI	(R531 - R570) / (R531 + R570)	0.0698812	NPCI	(R680 - R430) / (R680 + R430)	0.195947	NDVI	(R800 - R680) / (R800 + R680)	0.838324	MRESRI	(R705 - R445) / (R705 / R455)
9/21/2023 9:36:41 AM	Reflectance	1.04109	619		0.9.38.0	WBI	(R900 / R970)	1.06641	ZMI	R750 / R710	1.97655	VREI3	(R734 - R747) / (R715 + R720)	-0.0881266	VREI2	(R734 - R747) / (R715 + R726)	-0.0817145	VREI1	R740 / R720	1.40114	TCARI	3 * ((R700- R670) - 0.2 * (R700 - R550) * (R700 / R670))	19.0196	TVI	0.5 * (120 * (R750- R550) - 200 * (R670- R550))	2649.83	SRPI	R430 / R680	0.267777	RENDVI	(R750 - R705) / (R750 + R705)	0.421407	SIPI	(R800 - R445) / (R800 + R680)	0.905819	PSRI	(R680 - R500) / R750	0.0209473	PRI	(R531 - R570) / (R531 + R570)	0.0813051	NPCI	(R680 - R430) / (R680 + R430)	0.577564	NDVI	(R800 - R680) / (R800 + R680)	0.890713	MRESRI	(R705 - R445) / (R705 / R455)
9/21/2023 9:35:54 AM	Reflectance	1.02057	619		0.9.38.0	WBI	(R900 / R970)	1.08057	ZMI	R750 / R710	1.76367	VREI3	(R734 - R747) / (R715 + R720)	-0.0679321	VREI2	(R734 - R747) / (R715 + R726)	-0.0639968	VREI1	R740 / R720	1.32788	TCARI	3 * ((R700- R670) - 0.2 * (R700 - R550) * (R700 / R670))	27.9918	TVI	0.5 * (120 * (R750- R550) - 200 * (R670- R550))	2605.37	SRPI	R430 / R680	0.427858	RENDVI	(R750 - R705) / (R750 + R705)	0.35614	SIPI	(R800 - R445) / (R800 + R680)	0.82909	PSRI	(R680 - R500) / R750	0.0141643	PRI	(R531 - R570) / (R531 + R570)	0.0600691	NPCI	(R680 - R430) / (R680 + R430)	0.400699	NDVI	(R800 - R680) / (R800 + R680)	0.81169	MRESRI	(R705 - R445) / (R705 / R455)
9/21/2023 9:35:09 AM	Reflectance	1.02057	619		0.9.38.0	WBI	(R900 / R970)	1.08355	ZMI	R750 / R710	1.99986	VREI3	(R734 - R747) / (R715 + R720)	-0.0880653	VREI2	(R734 - R747) / (R715 + R726)	-0.0817473	VREI1	R740 / R720	1.40115	TCARI	3 * ((R700- R670) - 0.2 * (R700 - R550) * (R700 / R670))	21.6247	TVI	0.5 * (120 * (R750- R550) - 200 * (R670- R550))	2689.59	SRPI	R430 / R680	0.337273	RENDVI	(R750 - R705) / (R750 + R705)	0.423063	SIPI	(R800 - R445) / (R800 + R680)	0.865563	PSRI	(R680 - R500) / R750	0.0132208	PRI	(R531 - R570) / (R531 + R570)	0.0764797	NPCI	(R680 - R430) / (R680 + R430)	0.495581	NDVI	(R800 - R680) / (R800 + R680)	0.864826	MRESRI	(R705 - R445) / (R705 / R455)
9/21/2023 9:34:24 AM	Reflectance	1.02057	619		0.9.38.0	WBI	(R900 / R970)	1.08521	ZMI	R750 / R710	1.8278	VREI3	(R734 - R747) / (R715 + R720)	-0.0703266	VREI2	(R734 - R747) / (R715 + R726)	-0.0656911	VREI1	R740 / R720	1.3467	TCARI	3 * ((R700- R670) - 0.2 * (R700 - R550) * (R700 / R670))	27.4317	TVI	0.5 * (120 * (R750- R550) - 200 * (R670- R550))	2613.15	SRPI	R430 / R680	0.609836	RENDVI	(R750 - R705) / (R750 + R705)	0.374327	SIPI	(R800 - R445) / (R800 + R680)	0.837481	PSRI	(R680 - R500) / R750	0.00810732	PRI	(R531 - R570) / (R531 + R570)	0.0497238	NPCI	(R680 - R430) / (R680 + R430)	0.242363	NDVI	(R800 - R680) / (R800 + R680)	0.827524	MRESRI	(R705 - R445) / (R705 / R455)
9/21/2023 9:43:52 AM	Reflectance	0.906579	582		0.9.38.0	WBI	(R900 / R970)	1.06471	ZMI	R750 / R710	1.59318	VREI3	(R734 - R747) / (R715 + R720)	-0.0449702	VREI2	(R734 - R747) / (R715 + R726)	-0.0427957	VREI1	R740 / R720	1.2467	TCARI	3 * ((R700- R670) - 0.2 * (R700 - R550) * (R700 / R670))	36.934	TVI	0.5 * (120 * (R750- R550) - 200 * (R670- R550))	2986.08	SRPI	R430 / R680	0.605757	RENDVI	(R750 - R705) / (R750 + R705)	0.307164	SIPI	(R800 - R445) / (R800 + R680)	0.824405	PSRI	(R680 - R500) / R750	0.00515913	PRI	(R531 - R570) / (R531 + R570)	0.0346656	NPCI	(R680 - R430) / (R680 + R430)	0.245519	NDVI	(R800 - R680) / (R800 + R680)	0.801868	MRESRI	(R705 - R445) / (R705 / R455)
9/21/2023 9:43:22 AM	Reflectance	0.99056	582		0.9.38.0	WBI	(R900 / R970)	1.07273	ZMI	R750 / R710	1.73657	VREI3	(R734 - R747) / (R715 + R720)	-0.0614554	VREI2	(R734 - R747) / (R715 + R726)	-0.0582014	VREI1	R740 / R720	1.29059	TCARI	3 * ((R700- R670) - 0.2 * (R700 - R550) * (R700 / R670))	27.4073	TVI	0.5 * (120 * (R750- R550) - 200 * (R670- R550))	2738.13	SRPI	R430 / R680	0.347748	RENDVI	(R750 - R705) / (R750 + R705)	0.35349	SIPI	(R800 - R445) / (R800 + R680)	0.871411	PSRI	(R680 - R500) / R750	0.0145219	PRI	(R531 - R570) / (R531 + R570)	0.0383699	NPCI	(R680 - R430) / (R680 + R430)	0.483957	NDVI	(R800 - R680) / (R800 + R680)	0.857338	MRESRI	(R705 - R445) / (R705 / R455)
9/21/2023 9:43:02 AM	Reflectance	0.888716	582		0.9.38.0	WBI	(R900 / R970)	1.07852	ZMI	R750 / R710	1.59045	VREI3	(R734 - R747) / (R715 + R720)	-0.0470389	VREI2	(R734 - R747) / (R715 + R726)	-0.04489	VREI1	R740 / R720	1.24351	TCARI	3 * ((R700- R670) - 0.2 * (R700 - R550) * (R700 / R670))	36.4901	TVI	0.5 * (120 * (R750- R550) - 200 * (R670- R550))	2902.24	SRPI	R430 / R680	0.739322	RENDVI	(R750 - R705) / (R750 + R705)	0.295823	SIPI	(R800 - R445) / (R800 + R680)	0.7752	PSRI	(R680 - R500) / R750	0.00255234	PRI	(R531 - R570) / (R531 + R570)	0.0577123	NPCI	(R680 - R430) / (R680 + R430)	0.149873	NDVI	(R800 - R680) / (R800 + R680)	0.751724	MRESRI	(R705 - R445) / (R705 / R455)
9/21/2023 9:42:38 AM	Reflectance	1.04109	582		0.9.38.0	WBI	(R900 / R970)	1.0813	ZMI	R750 / R710	1.5826	VREI3	(R734 - R747) / (R715 + R720)	-0.0467538	VREI2	(R734 - R747) / (R715 + R726)	-0.0442629	VREI1	R740 / R720	1.25479	TCARI	3 * ((R700- R670) - 0.2 * (R700 - R550) * (R700 / R670))	33.4425	TVI	0.5 * (120 * (R750- R550) - 200 * (R670- R550))	2669.74	SRPI	R430 / R680	0.575394	RENDVI	(R750 - R705) / (R750 + R705)	0.303051	SIPI	(R800 - R445) / (R800 + R680)	0.798922	PSRI	(R680 - R500) / R750	0.0150607	PRI	(R531 - R570) / (R531 + R570)	0.03375	NPCI	(R680 - R430) / (R680 + R430)	0.269524	NDVI	(R800 - R680) / (R800 + R680)	0.77735	MRESRI	(R705 - R445) / (R705 / R455)
9/21/2023 9:42:17 AM	Reflectance	1.04109	582		0.9.38.0	WBI	(R900 / R970)	1.0701	ZMI	R750 / R710	1.73381	VREI3	(R734 - R747) / (R715 + R720)	-0.0607511	VREI2	(R734 - R747) / (R715 + R726)	-0.0571889	VREI1	R740 / R720	1.2984	TCARI	3 * ((R700- R670) - 0.2 * (R700 - R550) * (R700 / R670))	32.2464	TVI	0.5 * (120 * (R750- R550) - 200 * (R670- R550))	2812.74	SRPI	R430 / R680	0.728131	RENDVI	(R750 - R705) / (R750 + R705)	0.353426	SIPI	(R800 - R445) / (R800 + R680)	0.835358	PSRI	(R680 - R500) / R750	0.00205677	PRI	(R531 - R570) / (R531 + R570)	0.0356824	NPCI	(R680 - R430) / (R680 + R430)	0.15732	NDVI	(R800 - R680) / (R800 + R680)	0.829312	MRESRI	(R705 - R445) / (R705 / R455)
9/21/2023 9:48:38 AM	Reflectance	0.923913	1476		0.9.38.0	WBI	(R900 / R970)	1.06629	ZMI	R750 / R710	1.87103	VREI3	(R734 - R747) / (R715 + R720)	-0.0644893	VREI2	(R734 - R747) / (R715 + R726)	-0.0602846	VREI1	R740 / R720	1.3493	TCARI	3 * ((R700- R670) - 0.2 * (R700 - R550) * (R700 / R670))	30.708	TVI	0.5 * (120 * (R750- R550) - 200 * (R670- R550))	2874.11	SRPI	R430 / R680	0.496551	RENDVI	(R750 - R705) / (R750 + R705)	0.384639	SIPI	(R800 - R445) / (R800 + R680)	0.82486	PSRI	(R680 - R500) / R750	0.00288851	PRI	(R531 - R570) / (R531 + R570)	0.0506365	NPCI	(R680 - R430) / (R680 + R430)	0.336406	NDVI	(R800 - R680) / (R800 + R680)	0.818232	MRESRI	(R705 - R445) / (R705 / R455)
9/21/2023 9:48:15 AM	Reflectance	1.02156	1476		0.9.38.0	WBI	(R900 / R970)	1.07521	ZMI	R750 / R710	1.82565	VREI3	(R734 - R747) / (R715 + R720)	-0.0635506	VREI2	(R734 - R747) / (R715 + R726)	-0.0593551	VREI1	R740 / R720	1.3429	TCARI	3 * ((R700- R670) - 0.2 * (R700 - R550) * (R700 / R670))	28.945	TVI	0.5 * (120 * (R750- R550) - 200 * (R670- R550))	2703.06	SRPI	R430 / R680	0.529999	RENDVI	(R750 - R705) / (R750 + R705)	0.382372	SIPI	(R800 - R445) / (R800 + R680)	0.869723	PSRI	(R680 - R500) / R750	0.00322424	PRI	(R531 - R570) / (R531 + R570)	0.0590676	NPCI	(R680 - R430) / (R680 + R430)	0.307191	NDVI	(R800 - R680) / (R800 + R680)	0.856643	MRESRI	(R705 - R445) / (R705 / R455)
9/21/2023 9:47:57 AM	Reflectance	1.02156	1476		0.9.38.0	WBI	(R900 / R970)	1.08073	ZMI	R750 / R710	2.06217	VREI3	(R734 - R747) / (R715 + R720)	-0.0916378	VREI2	(R734 - R747) / (R715 + R726)	-0.0847284	VREI1	R740 / R720	1.42523	TCARI	3 * ((R700- R670) - 0.2 * (R700 - R550) * (R700 / R670))	18.9957	TVI	0.5 * (120 * (R750- R550) - 200 * (R670- R550))	2684.65	SRPI	R430 / R680	0.155654	RENDVI	(R750 - R705) / (R750 + R705)	0.440065	SIPI	(R800 - R445) / (R800 + R680)	0.926245	PSRI	(R680 - R500) / R750	0.0128902	PRI	(R531 - R570) / (R531 + R570)	0.0622921	NPCI	(R680 - R430) / (R680 + R430)	0.730622	NDVI	(R800 - R680) / (R800 + R680)	0.914987	MRESRI	(R705 - R445) / (R705 / R455)
9/21/2023 9:47:41 AM	Reflectance	0.94339	1476		0.9.38.0	WBI	(R900 / R970)	1.07722	ZMI	R750 / R710	2.04778	VREI3	(R734 - R747) / (R715 + R720)	-0.0892491	VREI2	(R734 - R747) / (R715 + R726)	-0.0824473	VREI1	R740 / R720	1.42048	TCARI	3 * ((R700- R670) - 0.2 * (R700 - R550) * (R700 / R670))	22.5493	TVI	0.5 * (120 * (R750- R550) - 200 * (R670- R550))	2869.22	SRPI	R430 / R680	0.153728	RENDVI	(R750 - R705) / (R750 + R705)	0.433677	SIPI	(R800 - R445) / (R800 + R680)	0.904692	PSRI	(R680 - R500) / R750	0.0139044	PRI	(R531 - R570) / (R531 + R570)	0.0713406	NPCI	(R680 - R430) / (R680 + R430)	0.73351	NDVI	(R800 - R680) / (R800 + R680)	0.895769	MRESRI	(R705 - R445) / (R705 / R455)
9/21/2023 9:47:23 AM	Reflectance	0.93405	1476		0.9.38.0	WBI	(R900 / R970)	1.06913	ZMI	R750 / R710	1.96829	VREI3	(R734 - R747) / (R715 + R720)	-0.0808365	VREI2	(R734 - R747) / (R715 + R726)	-0.0748557	VREI1	R740 / R720	1.39515	TCARI	3 * ((R700- R670) - 0.2 * (R700 - R550) * (R700 / R670))	28.2236	TVI	0.5 * (120 * (R750- R550) - 200 * (R670- R550))	2816.83	SRPI	R430 / R680	0.586186	RENDVI	(R750 - R705) / (R750 + R705)	0.41382	SIPI	(R800 - R445) / (R800 + R680)	0.833627	PSRI	(R680 - R500) / R750	0.00251249	PRI	(R531 - R570) / (R531 + R570)	0.042092	NPCI	(R680 - R430) / (R680 + R430)	0.260886	NDVI	(R800 - R680) / (R800 + R680)	0.834014	MRESRI	(R705 - R445) / (R705 / R455)
9/21/2023 9:55:27 AM	Reflectance	0.961428	502		0.9.38.0	WBI	(R900 / R970)	1.07275	ZMI	R750 / R710	1.89173	VREI3	(R734 - R747) / (R715 + R720)	-0.0775141	VREI2	(R734 - R747) / (R715 + R726)	-0.0722981	VREI1	R740 / R720	1.36519	TCARI	3 * ((R700- R670) - 0.2 * (R700 - R550) * (R700 / R670))	30.2452	TVI	0.5 * (120 * (R750- R550) - 200 * (R670- R550))	2926.18	SRPI	R430 / R680	0.223159	RENDVI	(R750 - R705) / (R750 + R705)	0.38922	SIPI	(R800 - R445) / (R800 + R680)	0.849668	PSRI	(R680 - R500) / R750	0.00438671	PRI	(R531 - R570) / (R531 + R570)	0.0490302	NPCI	(R680 - R430) / (R680 + R430)	0.63511	NDVI	(R800 - R680) / (R800 + R680)	0.845992	MRESRI	(R705 - R445) / (R705 / R455)
9/21/2023 9:54:52 AM	Reflectance	0.961428	502		0.9.38.0	WBI	(R900 / R970)	1.06277	ZMI	R750 / R710	1.90675	VREI3	(R734 - R747) / (R715 + R720)	-0.0814272	VREI2	(R734 - R747) / (R715 + R726)	-0.0757837	VREI1	R740 / R720	1.38486	TCARI	3 * ((R700- R670) - 0.2 * (R700 - R550) * (R700 / R670))	23.2266	TVI	0.5 * (120 * (R750- R550) - 200 * (R670- R550))	2789.28	SRPI	R430 / R680	0.454916	RENDVI	(R750 - R705) / (R750 + R705)	0.400994	SIPI	(R800 - R445) / (R800 + R680)	0.883618	PSRI	(R680 - R500) / R750	0.013469	PRI	(R531 - R570) / (R531 + R570)	0.0584462	NPCI	(R680 - R430) / (R680 + R430)	0.37465	NDVI	(R800 - R680) / (R800 + R680)	0.873344	MRESRI	(R705 - R445) / (R705 / R455)
9/21/2023 9:54:24 AM	Reflectance	0.923913	502		0.9.38.0	WBI	(R900 / R970)	1.07134	ZMI	R750 / R710	1.95636	VREI3	(R734 - R747) / (R715 + R720)	-0.0855762	VREI2	(R734 - R747) / (R715 + R726)	-0.0797919	VREI1	R740 / R720	1.39476	TCARI	3 * ((R700- R670) - 0.2 * (R700 - R550) * (R700 / R670))	28.0508	TVI	0.5 * (120 * (R750- R550) - 200 * (R670- R550))	2875.51	SRPI	R430 / R680	0.468701	RENDVI	(R750 - R705) / (R750 + R705)	0.412942	SIPI	(R800 - R445) / (R800 + R680)	0.836907	PSRI	(R680 - R500) / R750	0.0044022	PRI	(R531 - R570) / (R531 + R570)	0.0437288	NPCI	(R680 - R430) / (R680 + R430)	0.361748	NDVI	(R800 - R680) / (R800 + R680)	0.83211	MRESRI	(R705 - R445) / (R705 / R455)
9/21/2023 9:53:57 AM	Reflectance	0.923913	502		0.9.38.0	WBI	(R900 / R970)	1.07414	ZMI	R750 / R710	1.95292	VREI3	(R734 - R747) / (R715 + R720)	-0.0780795	VREI2	(R734 - R747) / (R715 + R726)	-0.0723492	VREI1	R740 / R720	1.39653	TCARI	3 * ((R700- R670) - 0.2 * (R700 - R550) * (R700 / R670))	28.1513	TVI	0.5 * (120 * (R750- R550) - 200 * (R670- R550))	3005.53	SRPI	R430 / R680	0.433251	RENDVI	(R750 - R705) / (R750 + R705)	0.411062	SIPI	(R800 - R445) / (R800 + R680)	0.859972	PSRI	(R680 - R500) / R750	0.00868366	PRI	(R531 - R570) / (R531 + R570)	0.0370574	NPCI	(R680 - R430) / (R680 + R430)	0.395429	NDVI	(R800 - R680) / (R800 + R680)	0.844798	MRESRI	(R705 - R445) / (R705 / R455)
9/21/2023 9:53:30 AM	Reflectance	0.923913	502		0.9.38.0	WBI	(R900 / R970)	1.06153	ZMI	R750 / R710	1.83435	VREI3	(R734 - R747) / (R715 + R720)	-0.0753577	VREI2	(R734 - R747) / (R715 + R726)	-0.0705317	VREI1	R740 / R720	1.35184	TCARI	3 * ((R700- R670) - 0.2 * (R700 - R550) * (R700 / R670))	32.1224	TVI	0.5 * (120 * (R750- R550) - 200 * (R670- R550))	2980.16	SRPI	R430 / R680	0.757197	RENDVI	(R750 - R705) / (R750 + R705)	0.3768	SIPI	(R800 - R445) / (R800 + R680)	0.807493	PSRI	(R680 - R500) / R750	-0.00176334	PRI	(R531 - R570) / (R531 + R570)	0.0359324	NPCI	(R680 - R430) / (R680 + R430)	0.138176	NDVI	(R800 - R680) / (R800 + R680)	0.796915	MRESRI	(R705 - R445) / (R705 / R455)
9/21/2023 10:01:36 AM	Reflectance	1.00047	2264		0.9.38.0	WBI	(R900 / R970)	1.07068	ZMI	R750 / R710	1.92175	VREI3	(R734 - R747) / (R715 + R720)	-0.081431	VREI2	(R734 - R747) / (R715 + R726)	-0.0758265	VREI1	R740 / R720	1.37948	TCARI	3 * ((R700- R670) - 0.2 * (R700 - R550) * (R700 / R670))	26.3314	TVI	0.5 * (120 * (R750- R550) - 200 * (R670- R550))	2711.9	SRPI	R430 / R680	0.489391	RENDVI	(R750 - R705) / (R750 + R705)	0.397017	SIPI	(R800 - R445) / (R800 + R680)	0.844927	PSRI	(R680 - R500) / R750	0.0112434	PRI	(R531 - R570) / (R531 + R570)	0.0595808	NPCI	(R680 - R430) / (R680 + R430)	0.34283	NDVI	(R800 - R680) / (R800 + R680)	0.839656	MRESRI	(R705 - R445) / (R705 / R455)
9/21/2023 10:01:12 AM	Reflectance	1.00047	2264		0.9.38.0	WBI	(R900 / R970)	1.06587	ZMI	R750 / R710	1.83845	VREI3	(R734 - R747) / (R715 + R720)	-0.0703716	VREI2	(R734 - R747) / (R715 + R726)	-0.0655877	VREI1	R740 / R720	1.36051	TCARI	3 * ((R700- R670) - 0.2 * (R700 - R550) * (R700 / R670))	29.5931	TVI	0.5 * (120 * (R750- R550) - 200 * (R670- R550))	2849.02	SRPI	R430 / R680	0.715826	RENDVI	(R750 - R705) / (R750 + R705)	0.380697	SIPI	(R800 - R445) / (R800 + R680)	0.828849	PSRI	(R680 - R500) / R750	0.00747718	PRI	(R531 - R570) / (R531 + R570)	0.0364107	NPCI	(R680 - R430) / (R680 + R430)	0.165619	NDVI	(R800 - R680) / (R800 + R680)	0.818339	MRESRI	(R705 - R445) / (R705 / R455)
9/21/2023 9:59:44 AM	Reflectance	1.00047	2264		0.9.38.0	WBI	(R900 / R970)	1.06943	ZMI	R750 / R710	1.66684	VREI3	(R734 - R747) / (R715 + R720)	-0.0531464	VREI2	(R734 - R747) / (R715 + R726)	-0.0503598	VREI1	R740 / R720	1.2747	TCARI	3 * ((R700- R670) - 0.2 * (R700 - R550) * (R700 / R670))	32.3303	TVI	0.5 * (120 * (R750- R550) - 200 * (R670- R550))	2643.38	SRPI	R430 / R680	0.693841	RENDVI	(R750 - R705) / (R750 + R705)	0.332089	SIPI	(R800 - R445) / (R800 + R680)	0.797071	PSRI	(R680 - R500) / R750	0.0014575	PRI	(R531 - R570) / (R531 + R570)	0.0438791	NPCI	(R680 - R430) / (R680 + R430)	0.180748	NDVI	(R800 - R680) / (R800 + R680)	0.793895	MRESRI	(R705 - R445) / (R705 / R455)
9/21/2023 9:59:24 AM	Reflectance	0.980752	2264		0.9.38.0	WBI	(R900 / R970)	1.05674	ZMI	R750 / R710	1.85138	VREI3	(R734 - R747) / (R715 + R720)	-0.0684708	VREI2	(R734 - R747) / (R715 + R726)	-0.0639872	VREI1	R740 / R720	1.35016	TCARI	3 * ((R700- R670) - 0.2 * (R700 - R550) * (R700 / R670))	27.1332	TVI	0.5 * (120 * (R750- R550) - 200 * (R670- R550))	2761.4	SRPI	R430 / R680	0.336708	RENDVI	(R750 - R705) / (R750 + R705)	0.386217	SIPI	(R800 - R445) / (R800 + R680)	0.871271	PSRI	(R680 - R500) / R750	0.0108824	PRI	(R531 - R570) / (R531 + R570)	0.0415308	NPCI	(R680 - R430) / (R680 + R430)	0.496213	NDVI	(R800 - R680) / (R800 + R680)	0.864046	MRESRI	(R705 - R445) / (R705 / R455)
9/21/2023 9:59:09 AM	Reflectance	0.961428	2264		0.9.38.0	WBI	(R900 / R970)	1.06643	ZMI	R750 / R710	1.80958	VREI3	(R734 - R747) / (R715 + R720)	-0.0728561	VREI2	(R734 - R747) / (R715 + R726)	-0.0679318	VREI1	R740 / R720	1.3428	TCARI	3 * ((R700- R670) - 0.2 * (R700 - R550) * (R700 / R670))	32.33	TVI	0.5 * (120 * (R750- R550) - 200 * (R670- R550))	2814.19	SRPI	R430 / R680	0.634347	RENDVI	(R750 - R705) / (R750 + R705)	0.37223	SIPI	(R800 - R445) / (R800 + R680)	0.826392	PSRI	(R680 - R500) / R750	-0.00686075	PRI	(R531 - R570) / (R531 + R570)	0.0465906	NPCI	(R680 - R430) / (R680 + R430)	0.22373	NDVI	(R800 - R680) / (R800 + R680)	0.827936	MRESRI	(R705 - R445) / (R705 / R455)
9/21/2023 10:08:22 AM	Reflectance	1.172	212		0.9.38.0	WBI	(R900 / R970)	1.06775	ZMI	R750 / R710	1.84435	VREI3	(R734 - R747) / (R715 + R720)	-0.0671507	VREI2	(R734 - R747) / (R715 + R726)	-0.0629963	VREI1	R740 / R720	1.3526	TCARI	3 * ((R700- R670) - 0.2 * (R700 - R550) * (R700 / R670))	19.3457	TVI	0.5 * (120 * (R750- R550) - 200 * (R670- R550))	2328.95	SRPI	R430 / R680	0	RENDVI	(R750 - R705) / (R750 + R705)	0.38177	SIPI	(R800 - R445) / (R800 + R680)	0.902948	PSRI	(R680 - R500) / R750	0.00720596	PRI	(R531 - R570) / (R531 + R570)	0.0523856	NPCI	(R680 - R430) / (R680 + R430)	1	NDVI	(R800 - R680) / (R800 + R680)	0.889646	MRESRI	(R705 - R445) / (R705 / R455)
9/21/2023 10:07:59 AM	Reflectance	1.0515	212		0.9.38.0	WBI	(R900 / R970)	1.07067	ZMI	R750 / R710	1.83725	VREI3	(R734 - R747) / (R715 + R720)	-0.0703573	VREI2	(R734 - R747) / (R715 + R726)	-0.0655423	VREI1	R740 / R720	1.35122	TCARI	3 * ((R700- R670) - 0.2 * (R700 - R550) * (R700 / R670))	28.7051	TVI	0.5 * (120 * (R750- R550) - 200 * (R670- R550))	2588.98	SRPI	R430 / R680	0.557847	RENDVI	(R750 - R705) / (R750 + R705)	0.369057	SIPI	(R800 - R445) / (R800 + R680)	0.836377	PSRI	(R680 - R500) / R750	0.00420347	PRI	(R531 - R570) / (R531 + R570)	0.0493074	NPCI	(R680 - R430) / (R680 + R430)	0.283823	NDVI	(R800 - R680) / (R800 + R680)	0.838648	MRESRI	(R705 - R445) / (R705 / R455)
9/21/2023 10:07:38 AM	Reflectance	1.0515	212		0.9.38.0	WBI	(R900 / R970)	1.07542	ZMI	R750 / R710	1.815	VREI3	(R734 - R747) / (R715 + R720)	-0.0686777	VREI2	(R734 - R747) / (R715 + R726)	-0.0646662	VREI1	R740 / R720	1.32911	TCARI	3 * ((R700- R670) - 0.2 * (R700 - R550) * (R700 / R670))	30.9896	TVI	0.5 * (120 * (R750- R550) - 200 * (R670- R550))	2803.32	SRPI	R430 / R680	0.409433	RENDVI	(R750 - R705) / (R750 + R705)	0.37167	SIPI	(R800 - R445) / (R800 + R680)	0.836818	PSRI	(R680 - R500) / R750	0.00778022	PRI	(R531 - R570) / (R531 + R570)	0.0746118	NPCI	(R680 - R430) / (R680 + R430)	0.41901	NDVI	(R800 - R680) / (R800 + R680)	0.8342	MRESRI	(R705 - R445) / (R705 / R455)
9/21/2023 10:07:24 AM	Reflectance	1.0515	212		0.9.38.0	WBI	(R900 / R970)	1.07137	ZMI	R750 / R710	1.88798	VREI3	(R734 - R747) / (R715 + R720)	-0.0731593	VREI2	(R734 - R747) / (R715 + R726)	-0.0680199	VREI1	R740 / R720	1.36075	TCARI	3 * ((R700- R670) - 0.2 * (R700 - R550) * (R700 / R670))	26.1101	TVI	0.5 * (120 * (R750- R550) - 200 * (R670- R550))	2637.18	SRPI	R430 / R680	0.411787	RENDVI	(R750 - R705) / (R750 + R705)	0.39211	SIPI	(R800 - R445) / (R800 + R680)	0.888002	PSRI	(R680 - R500) / R750	0.00670071	PRI	(R531 - R570) / (R531 + R570)	0.0688975	NPCI	(R680 - R430) / (R680 + R430)	0.416645	NDVI	(R800 - R680) / (R800 + R680)	0.882235	MRESRI	(R705 - R445) / (R705 / R455)
9/21/2023 10:07:05 AM	Reflectance	1.00047	212		0.9.38.0	WBI	(R900 / R970)	1.07827	ZMI	R750 / R710	1.86592	VREI3	(R734 - R747) / (R715 + R720)	-0.0789187	VREI2	(R734 - R747) / (R715 + R726)	-0.0736773	VREI1	R740 / R720	1.37173	TCARI	3 * ((R700- R670) - 0.2 * (R700 - R550) * (R700 / R670))	27.2651	TVI	0.5 * (120 * (R750- R550) - 200 * (R670- R550))	2649.8	SRPI	R430 / R680	0.509184	RENDVI	(R750 - R705) / (R750 + R705)	0.388992	SIPI	(R800 - R445) / (R800 + R680)	0.818218	PSRI	(R680 - R500) / R750	-0.000204232	PRI	(R531 - R570) / (R531 + R570)	0.0590056	NPCI	(R680 - R430) / (R680 + R430)	0.32522	NDVI	(R800 - R680) / (R800 + R680)	0.809334	MRESRI	(R705 - R445) / (R705 / R455)
9/21/2023 10:13:56 AM	Reflectance	1.16637	321		0.9.38.0	WBI	(R900 / R970)	1.06636	ZMI	R750 / R710	2.0271	VREI3	(R734 - R747) / (R715 + R720)	-0.0878687	VREI2	(R734 - R747) / (R715 + R726)	-0.0810388	VREI1	R740 / R720	1.416	TCARI	3 * ((R700- R670) - 0.2 * (R700 - R550) * (R700 / R670))	11.6305	TVI	0.5 * (120 * (R750- R550) - 200 * (R670- R550))	2353.41	SRPI	R430 / R680	0	RENDVI	(R750 - R705) / (R750 + R705)	0.437869	SIPI	(R800 - R445) / (R800 + R680)	0.925339	PSRI	(R680 - R500) / R750	0.0162969	PRI	(R531 - R570) / (R531 + R570)	0.0872691	NPCI	(R680 - R430) / (R680 + R430)	1	NDVI	(R800 - R680) / (R800 + R680)	0.924684	MRESRI	(R705 - R445) / (R705 / R455)
9/21/2023 10:13:37 AM	Reflectance	1.00659	321		0.9.38.0	WBI	(R900 / R970)	1.05778	ZMI	R750 / R710	2.08774	VREI3	(R734 - R747) / (R715 + R720)	-0.0910675	VREI2	(R734 - R747) / (R715 + R726)	-0.0839684	VREI1	R740 / R720	1.44257	TCARI	3 * ((R700- R670) - 0.2 * (R700 - R550) * (R700 / R670))	21.7694	TVI	0.5 * (120 * (R750- R550) - 200 * (R670- R550))	2642.12	SRPI	R430 / R680	0.772654	RENDVI	(R750 - R705) / (R750 + R705)	0.449711	SIPI	(R800 - R445) / (R800 + R680)	0.871965	PSRI	(R680 - R500) / R750	0.0134706	PRI	(R531 - R570) / (R531 + R570)	0.0722834	NPCI	(R680 - R430) / (R680 + R430)	0.128252	NDVI	(R800 - R680) / (R800 + R680)	0.871623	MRESRI	(R705 - R445) / (R705 / R455)
9/21/2023 10:13:15 AM	Reflectance	0.94825	321		0.9.38.0	WBI	(R900 / R970)	1.07084	ZMI	R750 / R710	1.91385	VREI3	(R734 - R747) / (R715 + R720)	-0.0845747	VREI2	(R734 - R747) / (R715 + R726)	-0.0786608	VREI1	R740 / R720	1.39262	TCARI	3 * ((R700- R670) - 0.2 * (R700 - R550) * (R700 / R670))	27.9079	TVI	0.5 * (120 * (R750- R550) - 200 * (R670- R550))	2725.25	SRPI	R430 / R680	0.608788	RENDVI	(R750 - R705) / (R750 + R705)	0.396306	SIPI	(R800 - R445) / (R800 + R680)	0.806124	PSRI	(R680 - R500) / R750	0.0143595	PRI	(R531 - R570) / (R531 + R570)	0.0644973	NPCI	(R680 - R430) / (R680 + R430)	0.243172	NDVI	(R800 - R680) / (R800 + R680)	0.789882	MRESRI	(R705 - R445) / (R705 / R455)
9/21/2023 10:12:53 AM	Reflectance	0.94825	321		0.9.38.0	WBI	(R900 / R970)	1.06631	ZMI	R750 / R710	1.9844	VREI3	(R734 - R747) / (R715 + R720)	-0.0859212	VREI2	(R734 - R747) / (R715 + R726)	-0.080029	VREI1	R740 / R720	1.39404	TCARI	3 * ((R700- R670) - 0.2 * (R700 - R550) * (R700 / R670))	24.4787	TVI	0.5 * (120 * (R750- R550) - 200 * (R670- R550))	2826.92	SRPI	R430 / R680	0.481081	RENDVI	(R750 - R705) / (R750 + R705)	0.420334	SIPI	(R800 - R445) / (R800 + R680)	0.882937	PSRI	(R680 - R500) / R750	0.0118315	PRI	(R531 - R570) / (R531 + R570)	0.0637607	NPCI	(R680 - R430) / (R680 + R430)	0.350365	NDVI	(R800 - R680) / (R800 + R680)	0.868819	MRESRI	(R705 - R445) / (R705 / R455)
9/21/2023 10:12:30 AM	Reflectance	1.06646	321		0.9.38.0	WBI	(R900 / R970)	1.07578	ZMI	R750 / R710	1.9896	VREI3	(R734 - R747) / (R715 + R720)	-0.0896725	VREI2	(R734 - R747) / (R715 + R726)	-0.0833135	VREI1	R740 / R720	1.39313	TCARI	3 * ((R700- R670) - 0.2 * (R700 - R550) * (R700 / R670))	23.7851	TVI	0.5 * (120 * (R750- R550) - 200 * (R670- R550))	2540.89	SRPI	R430 / R680	0.0676612	RENDVI	(R750 - R705) / (R750 + R705)	0.424198	SIPI	(R800 - R445) / (R800 + R680)	0.87157	PSRI	(R680 - R500) / R750	0.00619442	PRI	(R531 - R570) / (R531 + R570)	0.0688517	NPCI	(R680 - R430) / (R680 + R430)	0.873253	NDVI	(R800 - R680) / (R800 + R680)	0.867071	MRESRI	(R705 - R445) / (R705 / R455)
9/21/2023 10:21:32 AM	Reflectance	0.957733	Karatum		0.9.38.0	WBI	(R900 / R970)	1.07325	ZMI	R750 / R710	1.59753	VREI3	(R734 - R747) / (R715 + R720)	-0.0471614	VREI2	(R734 - R747) / (R715 + R726)	-0.0449472	VREI1	R740 / R720	1.24849	TCARI	3 * ((R700- R670) - 0.2 * (R700 - R550) * (R700 / R670))	38.573	TVI	0.5 * (120 * (R750- R550) - 200 * (R670- R550))	2854.99	SRPI	R430 / R680	0.839292	RENDVI	(R750 - R705) / (R750 + R705)	0.304555	SIPI	(R800 - R445) / (R800 + R680)	0.775089	PSRI	(R680 - R500) / R750	-0.00963296	PRI	(R531 - R570) / (R531 + R570)	0.04069	NPCI	(R680 - R430) / (R680 + R430)	0.087375	NDVI	(R800 - R680) / (R800 + R680)	0.765585	MRESRI	(R705 - R445) / (R705 / R455)
9/21/2023 10:21:19 AM	Reflectance	0.957733	Karatum		0.9.38.0	WBI	(R900 / R970)	1.07018	ZMI	R750 / R710	1.96084	VREI3	(R734 - R747) / (R715 + R720)	-0.0839347	VREI2	(R734 - R747) / (R715 + R726)	-0.0778498	VREI1	R740 / R720	1.38955	TCARI	3 * ((R700- R670) - 0.2 * (R700 - R550) * (R700 / R670))	30.0373	TVI	0.5 * (120 * (R750- R550) - 200 * (R670- R550))	2903.01	SRPI	R430 / R680	0.779534	RENDVI	(R750 - R705) / (R750 + R705)	0.408692	SIPI	(R800 - R445) / (R800 + R680)	0.854398	PSRI	(R680 - R500) / R750	0.00385143	PRI	(R531 - R570) / (R531 + R570)	0.0474397	NPCI	(R680 - R430) / (R680 + R430)	0.12389	NDVI	(R800 - R680) / (R800 + R680)	0.848376	MRESRI	(R705 - R445) / (R705 / R455)
9/21/2023 10:20:52 AM	Reflectance	0.957733	Karatum		0.9.38.0	WBI	(R900 / R970)	1.06223	ZMI	R750 / R710	2.04851	VREI3	(R734 - R747) / (R715 + R720)	-0.0923846	VREI2	(R734 - R747) / (R715 + R726)	-0.0855864	VREI1	R740 / R720	1.42455	TCARI	3 * ((R700- R670) - 0.2 * (R700 - R550) * (R700 / R670))	24.8916	TVI	0.5 * (120 * (R750- R550) - 200 * (R670- R550))	2777.78	SRPI	R430 / R680	0.379852	RENDVI	(R750 - R705) / (R750 + R705)	0.431503	SIPI	(R800 - R445) / (R800 + R680)	0.856715	PSRI	(R680 - R500) / R750	0.00908406	PRI	(R531 - R570) / (R531 + R570)	0.0660851	NPCI	(R680 - R430) / (R680 + R430)	0.449431	NDVI	(R800 - R680) / (R800 + R680)	0.857286	MRESRI	(R705 - R445) / (R705 / R455)
9/21/2023 10:20:33 AM	Reflectance	0.929566	Karatum		0.9.38.0	WBI	(R900 / R970)	1.07742	ZMI	R750 / R710	1.77769	VREI3	(R734 - R747) / (R715 + R720)	-0.0703716	VREI2	(R734 - R747) / (R715 + R726)	-0.0661576	VREI1	R740 / R720	1.32877	TCARI	3 * ((R700- R670) - 0.2 * (R700 - R550) * (R700 / R670))	33.9641	TVI	0.5 * (120 * (R750- R550) - 200 * (R670- R550))	2868.51	SRPI	R430 / R680	0.574338	RENDVI	(R750 - R705) / (R750 + R705)	0.361773	SIPI	(R800 - R445) / (R800 + R680)	0.8062	PSRI	(R680 - R500) / R750	-0.0141705	PRI	(R531 - R570) / (R531 + R570)	0.0441227	NPCI	(R680 - R430) / (R680 + R430)	0.270376	NDVI	(R800 - R680) / (R800 + R680)	0.808666	MRESRI	(R705 - R445) / (R705 / R455)
9/21/2023 10:20:10 AM	Reflectance	0.929566	Karatum		0.9.38.0	WBI	(R900 / R970)	1.06324	ZMI	R750 / R710	1.76173	VREI3	(R734 - R747) / (R715 + R720)	-0.0697588	VREI2	(R734 - R747) / (R715 + R726)	-0.0657403	VREI1	R740 / R720	1.32092	TCARI	3 * ((R700- R670) - 0.2 * (R700 - R550) * (R700 / R670))	35.4922	TVI	0.5 * (120 * (R750- R550) - 200 * (R670- R550))	2866.97	SRPI	R430 / R680	0.616896	RENDVI	(R750 - R705) / (R750 + R705)	0.349204	SIPI	(R800 - R445) / (R800 + R680)	0.812798	PSRI	(R680 - R500) / R750	-0.0078417	PRI	(R531 - R570) / (R531 + R570)	0.0419173	NPCI	(R680 - R430) / (R680 + R430)	0.236938	NDVI	(R800 - R680) / (R800 + R680)	0.796475	MRESRI	(R705 - R445) / (R705 / R455)
9/21/2023 10:27:41 AM	Reflectance	1.01665	Kuban		0.9.38.0	WBI	(R900 / R970)	1.06302	ZMI	R750 / R710	1.79511	VREI3	(R734 - R747) / (R715 + R720)	-0.0621903	VREI2	(R734 - R747) / (R715 + R726)	-0.0582082	VREI1	R740 / R720	1.33687	TCARI	3 * ((R700- R670) - 0.2 * (R700 - R550) * (R700 / R670))	24.8947	TVI	0.5 * (120 * (R750- R550) - 200 * (R670- R550))	2552.91	SRPI	R430 / R680	0.374659	RENDVI	(R750 - R705) / (R750 + R705)	0.369788	SIPI	(R800 - R445) / (R800 + R680)	0.822862	PSRI	(R680 - R500) / R750	0.0184563	PRI	(R531 - R570) / (R531 + R570)	0.0435554	NPCI	(R680 - R430) / (R680 + R430)	0.454906	NDVI	(R800 - R680) / (R800 + R680)	0.818504	MRESRI	(R705 - R445) / (R705 / R455)
9/21/2023 10:27:23 AM	Reflectance	1.01665	Kuban		0.9.38.0	WBI	(R900 / R970)	1.0661	ZMI	R750 / R710	1.87859	VREI3	(R734 - R747) / (R715 + R720)	-0.075157	VREI2	(R734 - R747) / (R715 + R726)	-0.0702894	VREI1	R740 / R720	1.35958	TCARI	3 * ((R700- R670) - 0.2 * (R700 - R550) * (R700 / R670))	24.1655	TVI	0.5 * (120 * (R750- R550) - 200 * (R670- R550))	2638.17	SRPI	R430 / R680	0.500374	RENDVI	(R750 - R705) / (R750 + R705)	0.389771	SIPI	(R800 - R445) / (R800 + R680)	0.817763	PSRI	(R680 - R500) / R750	0.017662	PRI	(R531 - R570) / (R531 + R570)	0.055329	NPCI	(R680 - R430) / (R680 + R430)	0.333001	NDVI	(R800 - R680) / (R800 + R680)	0.803841	MRESRI	(R705 - R445) / (R705 / R455)
9/21/2023 10:27:06 AM	Reflectance	1.01665	Kuban		0.9.38.0	WBI	(R900 / R970)	1.0604	ZMI	R750 / R710	1.93516	VREI3	(R734 - R747) / (R715 + R720)	-0.0769261	VREI2	(R734 - R747) / (R715 + R726)	-0.0715673	VREI1	R740 / R720	1.37254	TCARI	3 * ((R700- R670) - 0.2 * (R700 - R550) * (R700 / R670))	19.174	TVI	0.5 * (120 * (R750- R550) - 200 * (R670- R550))	2608.47	SRPI	R430 / R680	0.223996	RENDVI	(R750 - R705) / (R750 + R705)	0.410794	SIPI	(R800 - R445) / (R800 + R680)	0.880588	PSRI	(R680 - R500) / R750	0.016436	PRI	(R531 - R570) / (R531 + R570)	0.0693686	NPCI	(R680 - R430) / (R680 + R430)	0.633992	NDVI	(R800 - R680) / (R800 + R680)	0.868337	MRESRI	(R705 - R445) / (R705 / R455)
9/21/2023 10:26:50 AM	Reflectance	1.01665	Kuban		0.9.38.0	WBI	(R900 / R970)	1.0769	ZMI	R750 / R710	1.70331	VREI3	(R734 - R747) / (R715 + R720)	-0.0495688	VREI2	(R734 - R747) / (R715 + R726)	-0.0465329	VREI1	R740 / R720	1.28338	TCARI	3 * ((R700- R670) - 0.2 * (R700 - R550) * (R700 / R670))	27.3579	TVI	0.5 * (120 * (R750- R550) - 200 * (R670- R550))	2637.55	SRPI	R430 / R680	0.460838	RENDVI	(R750 - R705) / (R750 + R705)	0.355202	SIPI	(R800 - R445) / (R800 + R680)	0.860829	PSRI	(R680 - R500) / R750	0.0155995	PRI	(R531 - R570) / (R531 + R570)	0.0265804	NPCI	(R680 - R430) / (R680 + R430)	0.369077	NDVI	(R800 - R680) / (R800 + R680)	0.844493	MRESRI	(R705 - R445) / (R705 / R455)
9/21/2023 10:26:33 AM	Reflectance	0.96731	Kuban		0.9.38.0	WBI	(R900 / R970)	1.05057	ZMI	R750 / R710	1.65203	VREI3	(R734 - R747) / (R715 + R720)	-0.0439316	VREI2	(R734 - R747) / (R715 + R726)	-0.0416216	VREI1	R740 / R720	1.26043	TCARI	3 * ((R700- R670) - 0.2 * (R700 - R550) * (R700 / R670))	30.3879	TVI	0.5 * (120 * (R750- R550) - 200 * (R670- R550))	2723.41	SRPI	R430 / R680	0.337341	RENDVI	(R750 - R705) / (R750 + R705)	0.338436	SIPI	(R800 - R445) / (R800 + R680)	0.799954	PSRI	(R680 - R500) / R750	0.00645276	PRI	(R531 - R570) / (R531 + R570)	0.0373816	NPCI	(R680 - R430) / (R680 + R430)	0.495504	NDVI	(R800 - R680) / (R800 + R680)	0.798995	MRESRI	(R705 - R445) / (R705 / R455)
9/21/2023 10:32:16 AM	Reflectance	1.02682	1292		0.9.38.0	WBI	(R900 / R970)	1.0743	ZMI	R750 / R710	1.66228	VREI3	(R734 - R747) / (R715 + R720)	-0.0541882	VREI2	(R734 - R747) / (R715 + R726)	-0.0511505	VREI1	R740 / R720	1.27483	TCARI	3 * ((R700- R670) - 0.2 * (R700 - R550) * (R700 / R670))	34.6644	TVI	0.5 * (120 * (R750- R550) - 200 * (R670- R550))	2720.95	SRPI	R430 / R680	0.623732	RENDVI	(R750 - R705) / (R750 + R705)	0.326838	SIPI	(R800 - R445) / (R800 + R680)	0.833997	PSRI	(R680 - R500) / R750	-0.0170371	PRI	(R531 - R570) / (R531 + R570)	0.0279229	NPCI	(R680 - R430) / (R680 + R430)	0.23173	NDVI	(R800 - R680) / (R800 + R680)	0.820714	MRESRI	(R705 - R445) / (R705 / R455)
9/21/2023 10:31:47 AM	Reflectance	1.02682	1292		0.9.38.0	WBI	(R900 / R970)	1.07775	ZMI	R750 / R710	1.64753	VREI3	(R734 - R747) / (R715 + R720)	-0.0474443	VREI2	(R734 - R747) / (R715 + R726)	-0.0450371	VREI1	R740 / R720	1.25593	TCARI	3 * ((R700- R670) - 0.2 * (R700 - R550) * (R700 / R670))	35.3883	TVI	0.5 * (120 * (R750- R550) - 200 * (R670- R550))	2728.25	SRPI	R430 / R680	0.507888	RENDVI	(R750 - R705) / (R750 + R705)	0.325342	SIPI	(R800 - R445) / (R800 + R680)	0.846699	PSRI	(R680 - R500) / R750	-0.000627635	PRI	(R531 - R570) / (R531 + R570)	0.0397368	NPCI	(R680 - R430) / (R680 + R430)	0.326359	NDVI	(R800 - R680) / (R800 + R680)	0.826019	MRESRI	(R705 - R445) / (R705 / R455)
9/21/2023 10:31:20 AM	Reflectance	1.02682	1292		0.9.38.0	WBI	(R900 / R970)	1.06738	ZMI	R750 / R710	1.64909	VREI3	(R734 - R747) / (R715 + R720)	-0.0468904	VREI2	(R734 - R747) / (R715 + R726)	-0.0444146	VREI1	R740 / R720	1.25491	TCARI	3 * ((R700- R670) - 0.2 * (R700 - R550) * (R700 / R670))	33.5589	TVI	0.5 * (120 * (R750- R550) - 200 * (R670- R550))	2591.94	SRPI	R430 / R680	0.571058	RENDVI	(R750 - R705) / (R750 + R705)	0.320071	SIPI	(R800 - R445) / (R800 + R680)	0.791737	PSRI	(R680 - R500) / R750	-0.0118393	PRI	(R531 - R570) / (R531 + R570)	0.0407828	NPCI	(R680 - R430) / (R680 + R430)	0.273028	NDVI	(R800 - R680) / (R800 + R680)	0.78057	MRESRI	(R705 - R445) / (R705 / R455)
9/21/2023 10:31:00 AM	Reflectance	1.01665	1292		0.9.38.0	WBI	(R900 / R970)	1.08021	ZMI	R750 / R710	1.76451	VREI3	(R734 - R747) / (R715 + R720)	-0.0634701	VREI2	(R734 - R747) / (R715 + R726)	-0.0597059	VREI1	R740 / R720	1.315	TCARI	3 * ((R700- R670) - 0.2 * (R700 - R550) * (R700 / R670))	32.4243	TVI	0.5 * (120 * (R750- R550) - 200 * (R670- R550))	2750.15	SRPI	R430 / R680	0.710867	RENDVI	(R750 - R705) / (R750 + R705)	0.363114	SIPI	(R800 - R445) / (R800 + R680)	0.826057	PSRI	(R680 - R500) / R750	-0.00789841	PRI	(R531 - R570) / (R531 + R570)	0.0524103	NPCI	(R680 - R430) / (R680 + R430)	0.168998	NDVI	(R800 - R680) / (R800 + R680)	0.817324	MRESRI	(R705 - R445) / (R705 / R455)
9/21/2023 10:30:44 AM	Reflectance	1.01665	1292		0.9.38.0	WBI	(R900 / R970)	1.07658	ZMI	R750 / R710	1.78009	VREI3	(R734 - R747) / (R715 + R720)	-0.0645143	VREI2	(R734 - R747) / (R715 + R726)	-0.0607071	VREI1	R740 / R720	1.32877	TCARI	3 * ((R700- R670) - 0.2 * (R700 - R550) * (R700 / R670))	31.8985	TVI	0.5 * (120 * (R750- R550) - 200 * (R670- R550))	2793.77	SRPI	R430 / R680	0.742621	RENDVI	(R750 - R705) / (R750 + R705)	0.36154	SIPI	(R800 - R445) / (R800 + R680)	0.811709	PSRI	(R680 - R500) / R750	-0.00798681	PRI	(R531 - R570) / (R531 + R570)	0.0403024	NPCI	(R680 - R430) / (R680 + R430)	0.147696	NDVI	(R800 - R680) / (R800 + R680)	0.800716	MRESRI	(R705 - R445) / (R705 / R455)
9/21/2023 10:39:10 AM	Reflectance	1.00562	3509		0.9.38.0	WBI	(R900 / R970)	1.07372	ZMI	R750 / R710	1.66926	VREI3	(R734 - R747) / (R715 + R720)	-0.0552105	VREI2	(R734 - R747) / (R715 + R726)	-0.0521302	VREI1	R740 / R720	1.28159	TCARI	3 * ((R700- R670) - 0.2 * (R700 - R550) * (R700 / R670))	29.3125	TVI	0.5 * (120 * (R750- R550) - 200 * (R670- R550))	2517.98	SRPI	R430 / R680	0.769944	RENDVI	(R750 - R705) / (R750 + R705)	0.32525	SIPI	(R800 - R445) / (R800 + R680)	0.752808	PSRI	(R680 - R500) / R750	0.000920674	PRI	(R531 - R570) / (R531 + R570)	0.0546466	NPCI	(R680 - R430) / (R680 + R430)	0.129979	NDVI	(R800 - R680) / (R800 + R680)	0.749059	MRESRI	(R705 - R445) / (R705 / R455)
9/21/2023 10:38:46 AM	Reflectance	1.10089	3509		0.9.38.0	WBI	(R900 / R970)	1.06671	ZMI	R750 / R710	1.88596	VREI3	(R734 - R747) / (R715 + R720)	-0.0786143	VREI2	(R734 - R747) / (R715 + R726)	-0.0737478	VREI1	R740 / R720	1.37055	TCARI	3 * ((R700- R670) - 0.2 * (R700 - R550) * (R700 / R670))	22.9234	TVI	0.5 * (120 * (R750- R550) - 200 * (R670- R550))	2321.03	SRPI	R430 / R680	0.709583	RENDVI	(R750 - R705) / (R750 + R705)	0.387991	SIPI	(R800 - R445) / (R800 + R680)	0.814608	PSRI	(R680 - R500) / R750	0.0109502	PRI	(R531 - R570) / (R531 + R570)	0.052414	NPCI	(R680 - R430) / (R680 + R430)	0.169876	NDVI	(R800 - R680) / (R800 + R680)	0.802929	MRESRI	(R705 - R445) / (R705 / R455)
9/21/2023 10:38:24 AM	Reflectance	1.10089	3509		0.9.38.0	WBI	(R900 / R970)	1.06998	ZMI	R750 / R710	1.99574	VREI3	(R734 - R747) / (R715 + R720)	-0.0927881	VREI2	(R734 - R747) / (R715 + R726)	-0.0859673	VREI1	R740 / R720	1.41319	TCARI	3 * ((R700- R670) - 0.2 * (R700 - R550) * (R700 / R670))	20.8615	TVI	0.5 * (120 * (R750- R550) - 200 * (R670- R550))	2373.93	SRPI	R430 / R680	0.280969	RENDVI	(R750 - R705) / (R750 + R705)	0.42773	SIPI	(R800 - R445) / (R800 + R680)	0.835794	PSRI	(R680 - R500) / R750	0.0163402	PRI	(R531 - R570) / (R531 + R570)	0.0566943	NPCI	(R680 - R430) / (R680 + R430)	0.561319	NDVI	(R800 - R680) / (R800 + R680)	0.833505	MRESRI	(R705 - R445) / (R705 / R455)
9/21/2023 10:38:12 AM	Reflectance	1.10089	3509		0.9.38.0	WBI	(R900 / R970)	1.07132	ZMI	R750 / R710	1.8994	VREI3	(R734 - R747) / (R715 + R720)	-0.0780925	VREI2	(R734 - R747) / (R715 + R726)	-0.0723974	VREI1	R740 / R720	1.37224	TCARI	3 * ((R700- R670) - 0.2 * (R700 - R550) * (R700 / R670))	21.7134	TVI	0.5 * (120 * (R750- R550) - 200 * (R670- R550))	2492.56	SRPI	R430 / R680	0.723898	RENDVI	(R750 - R705) / (R750 + R705)	0.396791	SIPI	(R800 - R445) / (R800 + R680)	0.868178	PSRI	(R680 - R500) / R750	0.0159645	PRI	(R531 - R570) / (R531 + R570)	0.0888954	NPCI	(R680 - R430) / (R680 + R430)	0.160161	NDVI	(R800 - R680) / (R800 + R680)	0.866202	MRESRI	(R705 - R445) / (R705 / R455)
9/21/2023 10:37:58 AM	Reflectance	1.10089	3509		0.9.38.0	WBI	(R900 / R970)	1.07018	ZMI	R750 / R710	2.20473	VREI3	(R734 - R747) / (R715 + R720)	-0.103381	VREI2	(R734 - R747) / (R715 + R726)	-0.0948859	VREI1	R740 / R720	1.47523	TCARI	3 * ((R700- R670) - 0.2 * (R700 - R550) * (R700 / R670))	17.6344	TVI	0.5 * (120 * (R750- R550) - 200 * (R670- R550))	2375.74	SRPI	R430 / R680	0.486705	RENDVI	(R750 - R705) / (R750 + R705)	0.471829	SIPI	(R800 - R445) / (R800 + R680)	0.882915	PSRI	(R680 - R500) / R750	0.0155576	PRI	(R531 - R570) / (R531 + R570)	0.0722606	NPCI	(R680 - R430) / (R680 + R430)	0.345256	NDVI	(R800 - R680) / (R800 + R680)	0.876026	MRESRI	(R705 - R445) / (R705 / R455)
9/21/2023 10:45:35 AM	Reflectance	0.879917	1877		0.9.38.0	WBI	(R900 / R970)	1.06762	ZMI	R750 / R710	1.5393	VREI3	(R734 - R747) / (R715 + R720)	-0.0450342	VREI2	(R734 - R747) / (R715 + R726)	-0.0428352	VREI1	R740 / R720	1.24425	TCARI	3 * ((R700- R670) - 0.2 * (R700 - R550) * (R700 / R670))	40.2829	TVI	0.5 * (120 * (R750- R550) - 200 * (R670- R550))	2924.04	SRPI	R430 / R680	0.777185	RENDVI	(R750 - R705) / (R750 + R705)	0.277753	SIPI	(R800 - R445) / (R800 + R680)	0.711527	PSRI	(R680 - R500) / R750	-0.00449088	PRI	(R531 - R570) / (R531 + R570)	0.0443224	NPCI	(R680 - R430) / (R680 + R430)	0.125375	NDVI	(R800 - R680) / (R800 + R680)	0.699797	MRESRI	(R705 - R445) / (R705 / R455)
9/21/2023 10:45:12 AM	Reflectance	0.879917	1877		0.9.38.0	WBI	(R900 / R970)	1.07094	ZMI	R750 / R710	1.54153	VREI3	(R734 - R747) / (R715 + R720)	-0.045359	VREI2	(R734 - R747) / (R715 + R726)	-0.0431513	VREI1	R740 / R720	1.24566	TCARI	3 * ((R700- R670) - 0.2 * (R700 - R550) * (R700 / R670))	38.6078	TVI	0.5 * (120 * (R750- R550) - 200 * (R670- R550))	2867.95	SRPI	R430 / R680	0.817394	RENDVI	(R750 - R705) / (R750 + R705)	0.284349	SIPI	(R800 - R445) / (R800 + R680)	0.726209	PSRI	(R680 - R500) / R750	-0.00217507	PRI	(R531 - R570) / (R531 + R570)	0.0474715	NPCI	(R680 - R430) / (R680 + R430)	0.100477	NDVI	(R800 - R680) / (R800 + R680)	0.709375	MRESRI	(R705 - R445) / (R705 / R455)
9/21/2023 10:44:49 AM	Reflectance	0.94825	1877		0.9.38.0	WBI	(R900 / R970)	1.06076	ZMI	R750 / R710	1.72291	VREI3	(R734 - R747) / (R715 + R720)	-0.0658576	VREI2	(R734 - R747) / (R715 + R726)	-0.0619417	VREI1	R740 / R720	1.30904	TCARI	3 * ((R700- R670) - 0.2 * (R700 - R550) * (R700 / R670))	30.5918	TVI	0.5 * (120 * (R750- R550) - 200 * (R670- R550))	2683.29	SRPI	R430 / R680	0.685992	RENDVI	(R750 - R705) / (R750 + R705)	0.34631	SIPI	(R800 - R445) / (R800 + R680)	0.769933	PSRI	(R680 - R500) / R750	0.0053052	PRI	(R531 - R570) / (R531 + R570)	0.0512622	NPCI	(R680 - R430) / (R680 + R430)	0.186245	NDVI	(R800 - R680) / (R800 + R680)	0.762028	MRESRI	(R705 - R445) / (R705 / R455)
9/21/2023 10:44:23 AM	Reflectance	1.02583	1877		0.9.38.0	WBI	(R900 / R970)	1.07157	ZMI	R750 / R710	1.72109	VREI3	(R734 - R747) / (R715 + R720)	-0.0569255	VREI2	(R734 - R747) / (R715 + R726)	-0.0537998	VREI1	R740 / R720	1.30564	TCARI	3 * ((R700- R670) - 0.2 * (R700 - R550) * (R700 / R670))	31.7609	TVI	0.5 * (120 * (R750- R550) - 200 * (R670- R550))	2781.71	SRPI	R430 / R680	0.701827	RENDVI	(R750 - R705) / (R750 + R705)	0.345138	SIPI	(R800 - R445) / (R800 + R680)	0.817393	PSRI	(R680 - R500) / R750	0.00448028	PRI	(R531 - R570) / (R531 + R570)	0.0539119	NPCI	(R680 - R430) / (R680 + R430)	0.175208	NDVI	(R800 - R680) / (R800 + R680)	0.809581	MRESRI	(R705 - R445) / (R705 / R455)
9/21/2023 10:44:06 AM	Reflectance	1.02583	1877		0.9.38.0	WBI	(R900 / R970)	1.07262	ZMI	R750 / R710	1.63762	VREI3	(R734 - R747) / (R715 + R720)	-0.0487686	VREI2	(R734 - R747) / (R715 + R726)	-0.0461987	VREI1	R740 / R720	1.27943	TCARI	3 * ((R700- R670) - 0.2 * (R700 - R550) * (R700 / R670))	32.4887	TVI	0.5 * (120 * (R750- R550) - 200 * (R670- R550))	2580.13	SRPI	R430 / R680	0.728843	RENDVI	(R750 - R705) / (R750 + R705)	0.316982	SIPI	(R800 - R445) / (R800 + R680)	0.799109	PSRI	(R680 - R500) / R750	0.00129855	PRI	(R531 - R570) / (R531 + R570)	0.0423502	NPCI	(R680 - R430) / (R680 + R430)	0.156843	NDVI	(R800 - R680) / (R800 + R680)	0.790203	MRESRI	(R705 - R445) / (R705 / R455)
9/21/2023 10:50:42 AM	Reflectance	0.847211	157		0.9.38.0	WBI	(R900 / R970)	1.07527	ZMI	R750 / R710	1.9068	VREI3	(R734 - R747) / (R715 + R720)	-0.0812592	VREI2	(R734 - R747) / (R715 + R726)	-0.0757644	VREI1	R740 / R720	1.37829	TCARI	3 * ((R700- R670) - 0.2 * (R700 - R550) * (R700 / R670))	28.3877	TVI	0.5 * (120 * (R750- R550) - 200 * (R670- R550))	3056.16	SRPI	R430 / R680	0.813672	RENDVI	(R750 - R705) / (R750 + R705)	0.392852	SIPI	(R800 - R445) / (R800 + R680)	0.817251	PSRI	(R680 - R500) / R750	0.00906036	PRI	(R531 - R570) / (R531 + R570)	0.0643107	NPCI	(R680 - R430) / (R680 + R430)	0.102735	NDVI	(R800 - R680) / (R800 + R680)	0.810237	MRESRI	(R705 - R445) / (R705 / R455)
9/21/2023 10:50:06 AM	Reflectance	0.798111	157		0.9.38.0	WBI	(R900 / R970)	1.0719	ZMI	R750 / R710	1.84611	VREI3	(R734 - R747) / (R715 + R720)	-0.081812	VREI2	(R734 - R747) / (R715 + R726)	-0.076536	VREI1	R740 / R720	1.36602	TCARI	3 * ((R700- R670) - 0.2 * (R700 - R550) * (R700 / R670))	34.1936	TVI	0.5 * (120 * (R750- R550) - 200 * (R670- R550))	3239.65	SRPI	R430 / R680	0.794426	RENDVI	(R750 - R705) / (R750 + R705)	0.380731	SIPI	(R800 - R445) / (R800 + R680)	0.800586	PSRI	(R680 - R500) / R750	0.000609199	PRI	(R531 - R570) / (R531 + R570)	0.0605409	NPCI	(R680 - R430) / (R680 + R430)	0.114562	NDVI	(R800 - R680) / (R800 + R680)	0.795898	MRESRI	(R705 - R445) / (R705 / R455)
9/21/2023 10:49:48 AM	Reflectance	0.914765	157		0.9.38.0	WBI	(R900 / R970)	1.07664	ZMI	R750 / R710	1.96447	VREI3	(R734 - R747) / (R715 + R720)	-0.0862183	VREI2	(R734 - R747) / (R715 + R726)	-0.0799542	VREI1	R740 / R720	1.41195	TCARI	3 * ((R700- R670) - 0.2 * (R700 - R550) * (R700 / R670))	25.5735	TVI	0.5 * (120 * (R750- R550) - 200 * (R670- R550))	2874.78	SRPI	R430 / R680	0.523998	RENDVI	(R750 - R705) / (R750 + R705)	0.415188	SIPI	(R800 - R445) / (R800 + R680)	0.843809	PSRI	(R680 - R500) / R750	0.0121317	PRI	(R531 - R570) / (R531 + R570)	0.0573554	NPCI	(R680 - R430) / (R680 + R430)	0.312337	NDVI	(R800 - R680) / (R800 + R680)	0.838933	MRESRI	(R705 - R445) / (R705 / R455)
9/21/2023 10:49:23 AM	Reflectance	0.99056	157		0.9.38.0	WBI	(R900 / R970)	1.07878	ZMI	R750 / R710	2.0995	VREI3	(R734 - R747) / (R715 + R720)	-0.0984609	VREI2	(R734 - R747) / (R715 + R726)	-0.0910136	VREI1	R740 / R720	1.43146	TCARI	3 * ((R700- R670) - 0.2 * (R700 - R550) * (R700 / R670))	15.1525	TVI	0.5 * (120 * (R750- R550) - 200 * (R670- R550))	2727.54	SRPI	R430 / R680	0.458702	RENDVI	(R750 - R705) / (R750 + R705)	0.446772	SIPI	(R800 - R445) / (R800 + R680)	0.906203	PSRI	(R680 - R500) / R750	0.0259115	PRI	(R531 - R570) / (R531 + R570)	0.090403	NPCI	(R680 - R430) / (R680 + R430)	0.371082	NDVI	(R800 - R680) / (R800 + R680)	0.895419	MRESRI	(R705 - R445) / (R705 / R455)
9/21/2023 10:49:00 AM	Reflectance	0.971042	157		0.9.38.0	WBI	(R900 / R970)	1.06385	ZMI	R750 / R710	1.94826	VREI3	(R734 - R747) / (R715 + R720)	-0.0873709	VREI2	(R734 - R747) / (R715 + R726)	-0.0815893	VREI1	R740 / R720	1.38548	TCARI	3 * ((R700- R670) - 0.2 * (R700 - R550) * (R700 / R670))	25.556	TVI	0.5 * (120 * (R750- R550) - 200 * (R670- R550))	2743.43	SRPI	R430 / R680	0.417412	RENDVI	(R750 - R705) / (R750 + R705)	0.403017	SIPI	(R800 - R445) / (R800 + R680)	0.858736	PSRI	(R680 - R500) / R750	0.0142305	PRI	(R531 - R570) / (R531 + R570)	0.0675458	NPCI	(R680 - R430) / (R680 + R430)	0.411023	NDVI	(R800 - R680) / (R800 + R680)	0.845327	MRESRI	(R705 - R445) / (R705 / R455)
9/21/2023 10:55:54 AM	Reflectance	1.03276	Kolkhida		0.9.38.0	WBI	(R900 / R970)	1.06709	ZMI	R750 / R710	1.71057	VREI3	(R734 - R747) / (R715 + R720)	-0.0552873	VREI2	(R734 - R747) / (R715 + R726)	-0.0521764	VREI1	R740 / R720	1.29568	TCARI	3 * ((R700- R670) - 0.2 * (R700 - R550) * (R700 / R670))	31.2374	TVI	0.5 * (120 * (R750- R550) - 200 * (R670- R550))	2589.77	SRPI	R430 / R680	0.415665	RENDVI	(R750 - R705) / (R750 + R705)	0.346226	SIPI	(R800 - R445) / (R800 + R680)	0.843375	PSRI	(R680 - R500) / R750	0.00212172	PRI	(R531 - R570) / (R531 + R570)	0.0493678	NPCI	(R680 - R430) / (R680 + R430)	0.412763	NDVI	(R800 - R680) / (R800 + R680)	0.8237	MRESRI	(R705 - R445) / (R705 / R455)
9/21/2023 10:55:37 AM	Reflectance	1.02254	Kolkhida		0.9.38.0	WBI	(R900 / R970)	1.06678	ZMI	R750 / R710	1.5195	VREI3	(R734 - R747) / (R715 + R720)	-0.041726	VREI2	(R734 - R747) / (R715 + R726)	-0.0398016	VREI1	R740 / R720	1.22395	TCARI	3 * ((R700- R670) - 0.2 * (R700 - R550) * (R700 / R670))	38.1266	TVI	0.5 * (120 * (R750- R550) - 200 * (R670- R550))	2580.45	SRPI	R430 / R680	0.741463	RENDVI	(R750 - R705) / (R750 + R705)	0.27472	SIPI	(R800 - R445) / (R800 + R680)	0.769337	PSRI	(R680 - R500) / R750	-0.0194346	PRI	(R531 - R570) / (R531 + R570)	0.0243233	NPCI	(R680 - R430) / (R680 + R430)	0.148459	NDVI	(R800 - R680) / (R800 + R680)	0.747965	MRESRI	(R705 - R445) / (R705 / R455)
9/21/2023 10:55:21 AM	Reflectance	1.02254	Kolkhida		0.9.38.0	WBI	(R900 / R970)	1.06397	ZMI	R750 / R710	1.67918	VREI3	(R734 - R747) / (R715 + R720)	-0.0540157	VREI2	(R734 - R747) / (R715 + R726)	-0.0509931	VREI1	R740 / R720	1.28279	TCARI	3 * ((R700- R670) - 0.2 * (R700 - R550) * (R700 / R670))	32.4806	TVI	0.5 * (120 * (R750- R550) - 200 * (R670- R550))	2634.47	SRPI	R430 / R680	0.593717	RENDVI	(R750 - R705) / (R750 + R705)	0.33278	SIPI	(R800 - R445) / (R800 + R680)	0.800922	PSRI	(R680 - R500) / R750	-0.00217207	PRI	(R531 - R570) / (R531 + R570)	0.0407624	NPCI	(R680 - R430) / (R680 + R430)	0.254928	NDVI	(R800 - R680) / (R800 + R680)	0.781917	MRESRI	(R705 - R445) / (R705 / R455)
9/21/2023 10:55:01 AM	Reflectance	1.02254	Kolkhida		0.9.38.0	WBI	(R900 / R970)	1.06413	ZMI	R750 / R710	1.46917	VREI3	(R734 - R747) / (R715 + R720)	-0.0355088	VREI2	(R734 - R747) / (R715 + R726)	-0.0339876	VREI1	R740 / R720	1.20627	TCARI	3 * ((R700- R670) - 0.2 * (R700 - R550) * (R700 / R670))	38.7605	TVI	0.5 * (120 * (R750- R550) - 200 * (R670- R550))	2686.31	SRPI	R430 / R680	0.589111	RENDVI	(R750 - R705) / (R750 + R705)	0.260141	SIPI	(R800 - R445) / (R800 + R680)	0.803234	PSRI	(R680 - R500) / R750	-0.00943768	PRI	(R531 - R570) / (R531 + R570)	0.017501	NPCI	(R680 - R430) / (R680 + R430)	0.258565	NDVI	(R800 - R680) / (R800 + R680)	0.787413	MRESRI	(R705 - R445) / (R705 / R455)
9/21/2023 10:54:42 AM	Reflectance	0.899331	Kolkhida		0.9.38.0	WBI	(R900 / R970)	1.08303	ZMI	R750 / R710	1.62192	VREI3	(R734 - R747) / (R715 + R720)	-0.0520728	VREI2	(R734 - R747) / (R715 + R726)	-0.0494562	VREI1	R740 / R720	1.2611	TCARI	3 * ((R700- R670) - 0.2 * (R700 - R550) * (R700 / R670))	36.5654	TVI	0.5 * (120 * (R750- R550) - 200 * (R670- R550))	2906.23	SRPI	R430 / R680	0.598356	RENDVI	(R750 - R705) / (R750 + R705)	0.313941	SIPI	(R800 - R445) / (R800 + R680)	0.786981	PSRI	(R680 - R500) / R750	0.00263556	PRI	(R531 - R570) / (R531 + R570)	0.0137705	NPCI	(R680 - R430) / (R680 + R430)	0.251286	NDVI	(R800 - R680) / (R800 + R680)	0.765566	MRESRI	(R705 - R445) / (R705 / R455)
9/21/2023 10:59:51 AM	Reflectance	0.96731	536		0.9.38.0	WBI	(R900 / R970)	1.08145	ZMI	R750 / R710	1.70488	VREI3	(R734 - R747) / (R715 + R720)	-0.0573612	VREI2	(R734 - R747) / (R715 + R726)	-0.0542874	VREI1	R740 / R720	1.29551	TCARI	3 * ((R700- R670) - 0.2 * (R700 - R550) * (R700 / R670))	28.2703	TVI	0.5 * (120 * (R750- R550) - 200 * (R670- R550))	2645.95	SRPI	R430 / R680	0.578164	RENDVI	(R750 - R705) / (R750 + R705)	0.338507	SIPI	(R800 - R445) / (R800 + R680)	0.772719	PSRI	(R680 - R500) / R750	0.0100878	PRI	(R531 - R570) / (R531 + R570)	0.0615851	NPCI	(R680 - R430) / (R680 + R430)	0.267296	NDVI	(R800 - R680) / (R800 + R680)	0.774303	MRESRI	(R705 - R445) / (R705 / R455)
9/21/2023 10:59:22 AM	Reflectance	1.0792	536		0.9.38.0	WBI	(R900 / R970)	1.07519	ZMI	R750 / R710	1.79567	VREI3	(R734 - R747) / (R715 + R720)	-0.0690526	VREI2	(R734 - R747) / (R715 + R726)	-0.0649902	VREI1	R740 / R720	1.32624	TCARI	3 * ((R700- R670) - 0.2 * (R700 - R550) * (R700 / R670))	25.4388	TVI	0.5 * (120 * (R750- R550) - 200 * (R670- R550))	2516.64	SRPI	R430 / R680	0.759227	RENDVI	(R750 - R705) / (R750 + R705)	0.364898	SIPI	(R800 - R445) / (R800 + R680)	0.830676	PSRI	(R680 - R500) / R750	0.0120471	PRI	(R531 - R570) / (R531 + R570)	0.0652591	NPCI	(R680 - R430) / (R680 + R430)	0.136863	NDVI	(R800 - R680) / (R800 + R680)	0.813631	MRESRI	(R705 - R445) / (R705 / R455)
9/21/2023 10:59:02 AM	Reflectance	1.0792	536		0.9.38.0	WBI	(R900 / R970)	1.06926	ZMI	R750 / R710	1.6157	VREI3	(R734 - R747) / (R715 + R720)	-0.0506575	VREI2	(R734 - R747) / (R715 + R726)	-0.0482562	VREI1	R740 / R720	1.2611	TCARI	3 * ((R700- R670) - 0.2 * (R700 - R550) * (R700 / R670))	28.5996	TVI	0.5 * (120 * (R750- R550) - 200 * (R670- R550))	2414.17	SRPI	R430 / R680	0.420276	RENDVI	(R750 - R705) / (R750 + R705)	0.302419	SIPI	(R800 - R445) / (R800 + R680)	0.802527	PSRI	(R680 - R500) / R750	0.021158	PRI	(R531 - R570) / (R531 + R570)	0.056591	NPCI	(R680 - R430) / (R680 + R430)	0.408177	NDVI	(R800 - R680) / (R800 + R680)	0.775199	MRESRI	(R705 - R445) / (R705 / R455)
9/21/2023 10:58:48 AM	Reflectance	1.00659	536		0.9.38.0	WBI	(R900 / R970)	1.06449	ZMI	R750 / R710	1.6586	VREI3	(R734 - R747) / (R715 + R720)	-0.055949	VREI2	(R734 - R747) / (R715 + R726)	-0.0530879	VREI1	R740 / R720	1.2853	TCARI	3 * ((R700- R670) - 0.2 * (R700 - R550) * (R700 / R670))	28.7445	TVI	0.5 * (120 * (R750- R550) - 200 * (R670- R550))	2516.46	SRPI	R430 / R680	0.705473	RENDVI	(R750 - R705) / (R750 + R705)	0.324335	SIPI	(R800 - R445) / (R800 + R680)	0.777518	PSRI	(R680 - R500) / R750	0.00728236	PRI	(R531 - R570) / (R531 + R570)	0.0634549	NPCI	(R680 - R430) / (R680 + R430)	0.172695	NDVI	(R800 - R680) / (R800 + R680)	0.761696	MRESRI	(R705 - R445) / (R705 / R455)
9/21/2023 10:58:29 AM	Reflectance	0.957733	536		0.9.38.0	WBI	(R900 / R970)	1.07118	ZMI	R750 / R710	1.73929	VREI3	(R734 - R747) / (R715 + R720)	-0.0656926	VREI2	(R734 - R747) / (R715 + R726)	-0.0621948	VREI1	R740 / R720	1.29827	TCARI	3 * ((R700- R670) - 0.2 * (R700 - R550) * (R700 / R670))	28.5486	TVI	0.5 * (120 * (R750- R550) - 200 * (R670- R550))	2659.47	SRPI	R430 / R680	0.699771	RENDVI	(R750 - R705) / (R750 + R705)	0.350601	SIPI	(R800 - R445) / (R800 + R680)	0.773117	PSRI	(R680 - R500) / R750	0.0103184	PRI	(R531 - R570) / (R531 + R570)	0.033053	NPCI	(R680 - R430) / (R680 + R430)	0.176629	NDVI	(R800 - R680) / (R800 + R680)	0.773754	MRESRI	(R705 - R445) / (R705 / R455)
9/21/2023 11:05:37 AM	Reflectance	1.10976	527		0.9.38.0	WBI	(R900 / R970)	1.05285	ZMI	R750 / R710	1.48608	VREI3	(R734 - R747) / (R715 + R720)	-0.0374329	VREI2	(R734 - R747) / (R715 + R726)	-0.0359001	VREI1	R740 / R720	1.20289	TCARI	3 * ((R700- R670) - 0.2 * (R700 - R550) * (R700 / R670))	33.5471	TVI	0.5 * (120 * (R750- R550) - 200 * (R670- R550))	2400.34	SRPI	R430 / R680	0.53102	RENDVI	(R750 - R705) / (R750 + R705)	0.267349	SIPI	(R800 - R445) / (R800 + R680)	0.799119	PSRI	(R680 - R500) / R750	-0.000546693	PRI	(R531 - R570) / (R531 + R570)	0.0325478	NPCI	(R680 - R430) / (R680 + R430)	0.306319	NDVI	(R800 - R680) / (R800 + R680)	0.783135	MRESRI	(R705 - R445) / (R705 / R455)
9/21/2023 11:05:21 AM	Reflectance	1.09877	527		0.9.38.0	WBI	(R900 / R970)	1.05942	ZMI	R750 / R710	1.69992	VREI3	(R734 - R747) / (R715 + R720)	-0.053214	VREI2	(R734 - R747) / (R715 + R726)	-0.0502684	VREI1	R740 / R720	1.28923	TCARI	3 * ((R700- R670) - 0.2 * (R700 - R550) * (R700 / R670))	26.3084	TVI	0.5 * (120 * (R750- R550) - 200 * (R670- R550))	2444.33	SRPI	R430 / R680	0.320105	RENDVI	(R750 - R705) / (R750 + R705)	0.338102	SIPI	(R800 - R445) / (R800 + R680)	0.856136	PSRI	(R680 - R500) / R750	0.0132135	PRI	(R531 - R570) / (R531 + R570)	0.0495252	NPCI	(R680 - R430) / (R680 + R430)	0.515031	NDVI	(R800 - R680) / (R800 + R680)	0.843597	MRESRI	(R705 - R445) / (R705 / R455)
9/21/2023 11:04:56 AM	Reflectance	1.04545	527		0.9.38.0	WBI	(R900 / R970)	1.05039	ZMI	R750 / R710	1.53897	VREI3	(R734 - R747) / (R715 + R720)	-0.0395715	VREI2	(R734 - R747) / (R715 + R726)	-0.0376419	VREI1	R740 / R720	1.22783	TCARI	3 * ((R700- R670) - 0.2 * (R700 - R550) * (R700 / R670))	33.6204	TVI	0.5 * (120 * (R750- R550) - 200 * (R670- R550))	2581.38	SRPI	R430 / R680	0.282018	RENDVI	(R750 - R705) / (R750 + R705)	0.286204	SIPI	(R800 - R445) / (R800 + R680)	0.831809	PSRI	(R680 - R500) / R750	-0.000998524	PRI	(R531 - R570) / (R531 + R570)	0.0351349	NPCI	(R680 - R430) / (R680 + R430)	0.56004	NDVI	(R800 - R680) / (R800 + R680)	0.814792	MRESRI	(R705 - R445) / (R705 / R455)
9/21/2023 11:04:38 AM	Reflectance	1.22705	527		0.9.38.0	WBI	(R900 / R970)	1.06754	ZMI	R750 / R710	1.63139	VREI3	(R734 - R747) / (R715 + R720)	-0.0502426	VREI2	(R734 - R747) / (R715 + R726)	-0.047734	VREI1	R740 / R720	1.26472	TCARI	3 * ((R700- R670) - 0.2 * (R700 - R550) * (R700 / R670))	25.7369	TVI	0.5 * (120 * (R750- R550) - 200 * (R670- R550))	2251.48	SRPI	R430 / R680	0	RENDVI	(R750 - R705) / (R750 + R705)	0.316252	SIPI	(R800 - R445) / (R800 + R680)	0.866003	PSRI	(R680 - R500) / R750	0.00863871	PRI	(R531 - R570) / (R531 + R570)	0.0475316	NPCI	(R680 - R430) / (R680 + R430)	1	NDVI	(R800 - R680) / (R800 + R680)	0.843847	MRESRI	(R705 - R445) / (R705 / R455)
9/21/2023 11:04:21 AM	Reflectance	1.04746	527		0.9.38.0	WBI	(R900 / R970)	1.0564	ZMI	R750 / R710	1.79693	VREI3	(R734 - R747) / (R715 + R720)	-0.0655875	VREI2	(R734 - R747) / (R715 + R726)	-0.0615144	VREI1	R740 / R720	1.32885	TCARI	3 * ((R700- R670) - 0.2 * (R700 - R550) * (R700 / R670))	24.7275	TVI	0.5 * (120 * (R750- R550) - 200 * (R670- R550))	2601	SRPI	R430 / R680	0.352614	RENDVI	(R750 - R705) / (R750 + R705)	0.371677	SIPI	(R800 - R445) / (R800 + R680)	0.877293	PSRI	(R680 - R500) / R750	0.0168973	PRI	(R531 - R570) / (R531 + R570)	0.0737058	NPCI	(R680 - R430) / (R680 + R430)	0.478618	NDVI	(R800 - R680) / (R800 + R680)	0.854492	MRESRI	(R705 - R445) / (R705 / R455)
9/21/2023 11:10:49 AM	Reflectance	0.971042	125		0.9.38.0	WBI	(R900 / R970)	1.07113	ZMI	R750 / R710	1.71823	VREI3	(R734 - R747) / (R715 + R720)	-0.0600807	VREI2	(R734 - R747) / (R715 + R726)	-0.056595	VREI1	R740 / R720	1.30156	TCARI	3 * ((R700- R670) - 0.2 * (R700 - R550) * (R700 / R670))	26.9102	TVI	0.5 * (120 * (R750- R550) - 200 * (R670- R550))	2697.91	SRPI	R430 / R680	0.510815	RENDVI	(R750 - R705) / (R750 + R705)	0.343384	SIPI	(R800 - R445) / (R800 + R680)	0.841272	PSRI	(R680 - R500) / R750	0.0129895	PRI	(R531 - R570) / (R531 + R570)	0.0542648	NPCI	(R680 - R430) / (R680 + R430)	0.323789	NDVI	(R800 - R680) / (R800 + R680)	0.819341	MRESRI	(R705 - R445) / (R705 / R455)
9/21/2023 11:10:21 AM	Reflectance	0.933152	125		0.9.38.0	WBI	(R900 / R970)	1.07854	ZMI	R750 / R710	1.62861	VREI3	(R734 - R747) / (R715 + R720)	-0.0543459	VREI2	(R734 - R747) / (R715 + R726)	-0.0516406	VREI1	R740 / R720	1.26013	TCARI	3 * ((R700- R670) - 0.2 * (R700 - R550) * (R700 / R670))	32.5974	TVI	0.5 * (120 * (R750- R550) - 200 * (R670- R550))	2771.25	SRPI	R430 / R680	0.609056	RENDVI	(R750 - R705) / (R750 + R705)	0.310261	SIPI	(R800 - R445) / (R800 + R680)	0.775483	PSRI	(R680 - R500) / R750	0.00881923	PRI	(R531 - R570) / (R531 + R570)	0.0539342	NPCI	(R680 - R430) / (R680 + R430)	0.242964	NDVI	(R800 - R680) / (R800 + R680)	0.760861	MRESRI	(R705 - R445) / (R705 / R455)
9/21/2023 11:10:05 AM	Reflectance	0.933152	125		0.9.38.0	WBI	(R900 / R970)	1.08065	ZMI	R750 / R710	1.71684	VREI3	(R734 - R747) / (R715 + R720)	-0.0612424	VREI2	(R734 - R747) / (R715 + R726)	-0.0575676	VREI1	R740 / R720	1.30721	TCARI	3 * ((R700- R670) - 0.2 * (R700 - R550) * (R700 / R670))	30.0139	TVI	0.5 * (120 * (R750- R550) - 200 * (R670- R550))	2966.53	SRPI	R430 / R680	0.623139	RENDVI	(R750 - R705) / (R750 + R705)	0.341806	SIPI	(R800 - R445) / (R800 + R680)	0.8081	PSRI	(R680 - R500) / R750	0.0114874	PRI	(R531 - R570) / (R531 + R570)	0.0619313	NPCI	(R680 - R430) / (R680 + R430)	0.23218	NDVI	(R800 - R680) / (R800 + R680)	0.795635	MRESRI	(R705 - R445) / (R705 / R455)
9/21/2023 11:09:47 AM	Reflectance	0.933152	125		0.9.38.0	WBI	(R900 / R970)	1.07702	ZMI	R750 / R710	1.70666	VREI3	(R734 - R747) / (R715 + R720)	-0.0606551	VREI2	(R734 - R747) / (R715 + R726)	-0.0571572	VREI1	R740 / R720	1.29717	TCARI	3 * ((R700- R670) - 0.2 * (R700 - R550) * (R700 / R670))	30.8622	TVI	0.5 * (120 * (R750- R550) - 200 * (R670- R550))	2911.61	SRPI	R430 / R680	0.731282	RENDVI	(R750 - R705) / (R750 + R705)	0.340942	SIPI	(R800 - R445) / (R800 + R680)	0.78669	PSRI	(R680 - R500) / R750	0.0102889	PRI	(R531 - R570) / (R531 + R570)	0.0548711	NPCI	(R680 - R430) / (R680 + R430)	0.155213	NDVI	(R800 - R680) / (R800 + R680)	0.77868	MRESRI	(R705 - R445) / (R705 / R455)
9/21/2023 11:09:27 AM	Reflectance	0.933152	125		0.9.38.0	WBI	(R900 / R970)	1.06873	ZMI	R750 / R710	1.63346	VREI3	(R734 - R747) / (R715 + R720)	-0.0570344	VREI2	(R734 - R747) / (R715 + R726)	-0.054321	VREI1	R740 / R720	1.27387	TCARI	3 * ((R700- R670) - 0.2 * (R700 - R550) * (R700 / R670))	32.0862	TVI	0.5 * (120 * (R750- R550) - 200 * (R670- R550))	2773.4	SRPI	R430 / R680	0.509785	RENDVI	(R750 - R705) / (R750 + R705)	0.308893	SIPI	(R800 - R445) / (R800 + R680)	0.785551	PSRI	(R680 - R500) / R750	0.0112131	PRI	(R531 - R570) / (R531 + R570)	0.0543207	NPCI	(R680 - R430) / (R680 + R430)	0.324692	NDVI	(R800 - R680) / (R800 + R680)	0.774614	MRESRI	(R705 - R445) / (R705 / R455)
9/21/2023 11:16:44 AM	Reflectance	1.07263	551		0.9.38.0	WBI	(R900 / R970)	1.06404	ZMI	R750 / R710	1.68609	VREI3	(R734 - R747) / (R715 + R720)	-0.0555621	VREI2	(R734 - R747) / (R715 + R726)	-0.0527059	VREI1	R740 / R720	1.27942	TCARI	3 * ((R700- R670) - 0.2 * (R700 - R550) * (R700 / R670))	31.4173	TVI	0.5 * (120 * (R750- R550) - 200 * (R670- R550))	2605.06	SRPI	R430 / R680	0.0298519	RENDVI	(R750 - R705) / (R750 + R705)	0.332993	SIPI	(R800 - R445) / (R800 + R680)	0.855901	PSRI	(R680 - R500) / R750	-0.00472035	PRI	(R531 - R570) / (R531 + R570)	0.0311525	NPCI	(R680 - R430) / (R680 + R430)	0.942027	NDVI	(R800 - R680) / (R800 + R680)	0.84402	MRESRI	(R705 - R445) / (R705 / R455)
9/21/2023 11:16:28 AM	Reflectance	1.07263	551		0.9.38.0	WBI	(R900 / R970)	1.07489	ZMI	R750 / R710	1.78981	VREI3	(R734 - R747) / (R715 + R720)	-0.0626147	VREI2	(R734 - R747) / (R715 + R726)	-0.0586886	VREI1	R740 / R720	1.32893	TCARI	3 * ((R700- R670) - 0.2 * (R700 - R550) * (R700 / R670))	27.7677	TVI	0.5 * (120 * (R750- R550) - 200 * (R670- R550))	2563.2	SRPI	R430 / R680	0.358218	RENDVI	(R750 - R705) / (R750 + R705)	0.367171	SIPI	(R800 - R445) / (R800 + R680)	0.875378	PSRI	(R680 - R500) / R750	0.0028948	PRI	(R531 - R570) / (R531 + R570)	0.0596372	NPCI	(R680 - R430) / (R680 + R430)	0.472517	NDVI	(R800 - R680) / (R800 + R680)	0.868931	MRESRI	(R705 - R445) / (R705 / R455)
9/21/2023 11:16:10 AM	Reflectance	1.00047	551		0.9.38.0	WBI	(R900 / R970)	1.0798	ZMI	R750 / R710	1.64696	VREI3	(R734 - R747) / (R715 + R720)	-0.0489169	VREI2	(R734 - R747) / (R715 + R726)	-0.0463184	VREI1	R740 / R720	1.26565	TCARI	3 * ((R700- R670) - 0.2 * (R700 - R550) * (R700 / R670))	36.0169	TVI	0.5 * (120 * (R750- R550) - 200 * (R670- R550))	2925.64	SRPI	R430 / R680	0.538029	RENDVI	(R750 - R705) / (R750 + R705)	0.326451	SIPI	(R800 - R445) / (R800 + R680)	0.854342	PSRI	(R680 - R500) / R750	-0.00305617	PRI	(R531 - R570) / (R531 + R570)	0.0317022	NPCI	(R680 - R430) / (R680 + R430)	0.300366	NDVI	(R800 - R680) / (R800 + R680)	0.838567	MRESRI	(R705 - R445) / (R705 / R455)
9/21/2023 11:15:42 AM	Reflectance	1.00047	551		0.9.38.0	WBI	(R900 / R970)	1.06398	ZMI	R750 / R710	1.56583	VREI3	(R734 - R747) / (R715 + R720)	-0.0430688	VREI2	(R734 - R747) / (R715 + R726)	-0.0413471	VREI1	R740 / R720	1.2224	TCARI	3 * ((R700- R670) - 0.2 * (R700 - R550) * (R700 / R670))	37.8916	TVI	0.5 * (120 * (R750- R550) - 200 * (R670- R550))	2763.84	SRPI	R430 / R680	0.460474	RENDVI	(R750 - R705) / (R750 + R705)	0.302153	SIPI	(R800 - R445) / (R800 + R680)	0.828681	PSRI	(R680 - R500) / R750	-0.00341973	PRI	(R531 - R570) / (R531 + R570)	0.0386524	NPCI	(R680 - R430) / (R680 + R430)	0.369418	NDVI	(R800 - R680) / (R800 + R680)	0.815065	MRESRI	(R705 - R445) / (R705 / R455)
9/21/2023 11:15:23 AM	Reflectance	0.971042	551		0.9.38.0	WBI	(R900 / R970)	1.07165	ZMI	R750 / R710	1.68165	VREI3	(R734 - R747) / (R715 + R720)	-0.0563577	VREI2	(R734 - R747) / (R715 + R726)	-0.05332	VREI1	R740 / R720	1.28734	TCARI	3 * ((R700- R670) - 0.2 * (R700 - R550) * (R700 / R670))	34.1975	TVI	0.5 * (120 * (R750- R550) - 200 * (R670- R550))	2805.13	SRPI	R430 / R680	0.631842	RENDVI	(R750 - R705) / (R750 + R705)	0.332235	SIPI	(R800 - R445) / (R800 + R680)	0.820299	PSRI	(R680 - R500) / R750	-0.00675838	PRI	(R531 - R570) / (R531 + R570)	0.0360503	NPCI	(R680 - R430) / (R680 + R430)	0.225609	NDVI	(R800 - R680) / (R800 + R680)	0.811406	MRESRI	(R705 - R445) / (R705 / R455)
9/21/2023 11:21:15 AM	Reflectance	0.914765	3986		0.9.38.0	WBI	(R900 / R970)	1.06894	ZMI	R750 / R710	1.47171	VREI3	(R734 - R747) / (R715 + R720)	-0.0330681	VREI2	(R734 - R747) / (R715 + R726)	-0.0318732	VREI1	R740 / R720	1.19545	TCARI	3 * ((R700- R670) - 0.2 * (R700 - R550) * (R700 / R670))	43.3913	TVI	0.5 * (120 * (R750- R550) - 200 * (R670- R550))	2933.83	SRPI	R430 / R680	0.602904	RENDVI	(R750 - R705) / (R750 + R705)	0.264935	SIPI	(R800 - R445) / (R800 + R680)	0.784285	PSRI	(R680 - R500) / R750	-0.0176891	PRI	(R531 - R570) / (R531 + R570)	0.020945	NPCI	(R680 - R430) / (R680 + R430)	0.247735	NDVI	(R800 - R680) / (R800 + R680)	0.76578	MRESRI	(R705 - R445) / (R705 / R455)
9/21/2023 11:20:41 AM	Reflectance	1.13207	3986		0.9.38.0	WBI	(R900 / R970)	1.06604	ZMI	R750 / R710	1.63319	VREI3	(R734 - R747) / (R715 + R720)	-0.0482504	VREI2	(R734 - R747) / (R715 + R726)	-0.045844	VREI1	R740 / R720	1.25886	TCARI	3 * ((R700- R670) - 0.2 * (R700 - R550) * (R700 / R670))	30.1024	TVI	0.5 * (120 * (R750- R550) - 200 * (R670- R550))	2458.56	SRPI	R430 / R680	0.499953	RENDVI	(R750 - R705) / (R750 + R705)	0.328521	SIPI	(R800 - R445) / (R800 + R680)	0.873172	PSRI	(R680 - R500) / R750	0.00123353	PRI	(R531 - R570) / (R531 + R570)	0.0384976	NPCI	(R680 - R430) / (R680 + R430)	0.333375	NDVI	(R800 - R680) / (R800 + R680)	0.859782	MRESRI	(R705 - R445) / (R705 / R455)
9/21/2023 11:20:25 AM	Reflectance	0.94825	3986		0.9.38.0	WBI	(R900 / R970)	1.06789	ZMI	R750 / R710	1.60917	VREI3	(R734 - R747) / (R715 + R720)	-0.0449581	VREI2	(R734 - R747) / (R715 + R726)	-0.0427171	VREI1	R740 / R720	1.23835	TCARI	3 * ((R700- R670) - 0.2 * (R700 - R550) * (R700 / R670))	41.2469	TVI	0.5 * (120 * (R750- R550) - 200 * (R670- R550))	3055.46	SRPI	R430 / R680	0.906127	RENDVI	(R750 - R705) / (R750 + R705)	0.3115	SIPI	(R800 - R445) / (R800 + R680)	0.792801	PSRI	(R680 - R500) / R750	-0.00935621	PRI	(R531 - R570) / (R531 + R570)	0.0354186	NPCI	(R680 - R430) / (R680 + R430)	0.0492478	NDVI	(R800 - R680) / (R800 + R680)	0.788018	MRESRI	(R705 - R445) / (R705 / R455)
9/21/2023 11:19:50 AM	Reflectance	0.94825	3986		0.9.38.0	WBI	(R900 / R970)	1.07495	ZMI	R750 / R710	1.56257	VREI3	(R734 - R747) / (R715 + R720)	-0.0416548	VREI2	(R734 - R747) / (R715 + R726)	-0.0397304	VREI1	R740 / R720	1.23086	TCARI	3 * ((R700- R670) - 0.2 * (R700 - R550) * (R700 / R670))	40.7757	TVI	0.5 * (120 * (R750- R550) - 200 * (R670- R550))	2930.71	SRPI	R430 / R680	0.628489	RENDVI	(R750 - R705) / (R750 + R705)	0.293907	SIPI	(R800 - R445) / (R800 + R680)	0.801012	PSRI	(R680 - R500) / R750	-0.00535183	PRI	(R531 - R570) / (R531 + R570)	0.0180472	NPCI	(R680 - R430) / (R680 + R430)	0.228132	NDVI	(R800 - R680) / (R800 + R680)	0.788575	MRESRI	(R705 - R445) / (R705 / R455)
9/21/2023 11:19:34 AM	Reflectance	0.94825	3986		0.9.38.0	WBI	(R900 / R970)	1.07625	ZMI	R750 / R710	1.71788	VREI3	(R734 - R747) / (R715 + R720)	-0.0556624	VREI2	(R734 - R747) / (R715 + R726)	-0.0523323	VREI1	R740 / R720	1.28856	TCARI	3 * ((R700- R670) - 0.2 * (R700 - R550) * (R700 / R670))	34.0218	TVI	0.5 * (120 * (R750- R550) - 200 * (R670- R550))	2916.62	SRPI	R430 / R680	0.550703	RENDVI	(R750 - R705) / (R750 + R705)	0.350143	SIPI	(R800 - R445) / (R800 + R680)	0.873088	PSRI	(R680 - R500) / R750	0.00196667	PRI	(R531 - R570) / (R531 + R570)	0.0320214	NPCI	(R680 - R430) / (R680 + R430)	0.289738	NDVI	(R800 - R680) / (R800 + R680)	0.858235	MRESRI	(R705 - R445) / (R705 / R455)
9/21/2023 11:26:19 AM	Reflectance	0.951908	837		0.9.38.0	WBI	(R900 / R970)	1.07259	ZMI	R750 / R710	1.96493	VREI3	(R734 - R747) / (R715 + R720)	-0.0849746	VREI2	(R734 - R747) / (R715 + R726)	-0.0789453	VREI1	R740 / R720	1.4072	TCARI	3 * ((R700- R670) - 0.2 * (R700 - R550) * (R700 / R670))	24.0009	TVI	0.5 * (120 * (R750- R550) - 200 * (R670- R550))	2774.13	SRPI	R430 / R680	0.402273	RENDVI	(R750 - R705) / (R750 + R705)	0.406218	SIPI	(R800 - R445) / (R800 + R680)	0.858595	PSRI	(R680 - R500) / R750	0.0170741	PRI	(R531 - R570) / (R531 + R570)	0.0666007	NPCI	(R680 - R430) / (R680 + R430)	0.426256	NDVI	(R800 - R680) / (R800 + R680)	0.844106	MRESRI	(R705 - R445) / (R705 / R455)
9/21/2023 11:25:57 AM	Reflectance	0.914765	837		0.9.38.0	WBI	(R900 / R970)	1.06015	ZMI	R750 / R710	1.84715	VREI3	(R734 - R747) / (R715 + R720)	-0.0803103	VREI2	(R734 - R747) / (R715 + R726)	-0.0752842	VREI1	R740 / R720	1.37387	TCARI	3 * ((R700- R670) - 0.2 * (R700 - R550) * (R700 / R670))	28.1455	TVI	0.5 * (120 * (R750- R550) - 200 * (R670- R550))	2884.85	SRPI	R430 / R680	0.503263	RENDVI	(R750 - R705) / (R750 + R705)	0.377701	SIPI	(R800 - R445) / (R800 + R680)	0.824779	PSRI	(R680 - R500) / R750	0.0162375	PRI	(R531 - R570) / (R531 + R570)	0.051244	NPCI	(R680 - R430) / (R680 + R430)	0.330439	NDVI	(R800 - R680) / (R800 + R680)	0.822251	MRESRI	(R705 - R445) / (R705 / R455)
9/21/2023 11:25:39 AM	Reflectance	0.980752	837		0.9.38.0	WBI	(R900 / R970)	1.08156	ZMI	R750 / R710	1.92798	VREI3	(R734 - R747) / (R715 + R720)	-0.0891766	VREI2	(R734 - R747) / (R715 + R726)	-0.0832236	VREI1	R740 / R720	1.38724	TCARI	3 * ((R700- R670) - 0.2 * (R700 - R550) * (R700 / R670))	25.7352	TVI	0.5 * (120 * (R750- R550) - 200 * (R670- R550))	2909.62	SRPI	R430 / R680	0.275789	RENDVI	(R750 - R705) / (R750 + R705)	0.401341	SIPI	(R800 - R445) / (R800 + R680)	0.868013	PSRI	(R680 - R500) / R750	0.0115696	PRI	(R531 - R570) / (R531 + R570)	0.0490804	NPCI	(R680 - R430) / (R680 + R430)	0.567657	NDVI	(R800 - R680) / (R800 + R680)	0.855804	MRESRI	(R705 - R445) / (R705 / R455)
9/21/2023 11:25:17 AM	Reflectance	0.980752	837		0.9.38.0	WBI	(R900 / R970)	1.06771	ZMI	R750 / R710	1.93741	VREI3	(R734 - R747) / (R715 + R720)	-0.0874705	VREI2	(R734 - R747) / (R715 + R726)	-0.0812788	VREI1	R740 / R720	1.39249	TCARI	3 * ((R700- R670) - 0.2 * (R700 - R550) * (R700 / R670))	26.8624	TVI	0.5 * (120 * (R750- R550) - 200 * (R670- R550))	2935.94	SRPI	R430 / R680	0.496482	RENDVI	(R750 - R705) / (R750 + R705)	0.406806	SIPI	(R800 - R445) / (R800 + R680)	0.863049	PSRI	(R680 - R500) / R750	0.0158973	PRI	(R531 - R570) / (R531 + R570)	0.0632526	NPCI	(R680 - R430) / (R680 + R430)	0.336468	NDVI	(R800 - R680) / (R800 + R680)	0.853323	MRESRI	(R705 - R445) / (R705 / R455)
9/21/2023 11:24:57 AM	Reflectance	0.980752	837		0.9.38.0	WBI	(R900 / R970)	1.06462	ZMI	R750 / R710	1.78396	VREI3	(R734 - R747) / (R715 + R720)	-0.0684718	VREI2	(R734 - R747) / (R715 + R726)	-0.0641968	VREI1	R740 / R720	1.3408	TCARI	3 * ((R700- R670) - 0.2 * (R700 - R550) * (R700 / R670))	29.467	TVI	0.5 * (120 * (R750- R550) - 200 * (R670- R550))	2648.72	SRPI	R430 / R680	0.721012	RENDVI	(R750 - R705) / (R750 + R705)	0.358127	SIPI	(R800 - R445) / (R800 + R680)	0.802257	PSRI	(R680 - R500) / R750	0.00420313	PRI	(R531 - R570) / (R531 + R570)	0.0457213	NPCI	(R680 - R430) / (R680 + R430)	0.162107	NDVI	(R800 - R680) / (R800 + R680)	0.795846	MRESRI	(R705 - R445) / (R705 / R455)
9/21/2023 11:33:11 AM	Reflectance	1.02682	121		0.9.38.0	WBI	(R900 / R970)	1.06479	ZMI	R750 / R710	2.29465	VREI3	(R734 - R747) / (R715 + R720)	-0.108787	VREI2	(R734 - R747) / (R715 + R726)	-0.0996841	VREI1	R740 / R720	1.49216	TCARI	3 * ((R700- R670) - 0.2 * (R700 - R550) * (R700 / R670))	17.5445	TVI	0.5 * (120 * (R750- R550) - 200 * (R670- R550))	2783.56	SRPI	R430 / R680	0.653532	RENDVI	(R750 - R705) / (R750 + R705)	0.486192	SIPI	(R800 - R445) / (R800 + R680)	0.910236	PSRI	(R680 - R500) / R750	0.0093988	PRI	(R531 - R570) / (R531 + R570)	0.0889884	NPCI	(R680 - R430) / (R680 + R430)	0.209532	NDVI	(R800 - R680) / (R800 + R680)	0.911029	MRESRI	(R705 - R445) / (R705 / R455)
9/21/2023 11:32:44 AM	Reflectance	1.02682	121		0.9.38.0	WBI	(R900 / R970)	1.06735	ZMI	R750 / R710	2.14281	VREI3	(R734 - R747) / (R715 + R720)	-0.106441	VREI2	(R734 - R747) / (R715 + R726)	-0.0976467	VREI1	R740 / R720	1.45149	TCARI	3 * ((R700- R670) - 0.2 * (R700 - R550) * (R700 / R670))	19.6744	TVI	0.5 * (120 * (R750- R550) - 200 * (R670- R550))	2652.35	SRPI	R430 / R680	0.544105	RENDVI	(R750 - R705) / (R750 + R705)	0.454391	SIPI	(R800 - R445) / (R800 + R680)	0.909922	PSRI	(R680 - R500) / R750	0.00767154	PRI	(R531 - R570) / (R531 + R570)	0.0781209	NPCI	(R680 - R430) / (R680 + R430)	0.295249	NDVI	(R800 - R680) / (R800 + R680)	0.907441	MRESRI	(R705 - R445) / (R705 / R455)
9/21/2023 11:32:22 AM	Reflectance	0.94825	121		0.9.38.0	WBI	(R900 / R970)	1.06903	ZMI	R750 / R710	2.0687	VREI3	(R734 - R747) / (R715 + R720)	-0.0984089	VREI2	(R734 - R747) / (R715 + R726)	-0.0906302	VREI1	R740 / R720	1.44398	TCARI	3 * ((R700- R670) - 0.2 * (R700 - R550) * (R700 / R670))	25.2279	TVI	0.5 * (120 * (R750- R550) - 200 * (R670- R550))	2752.55	SRPI	R430 / R680	0.735209	RENDVI	(R750 - R705) / (R750 + R705)	0.434682	SIPI	(R800 - R445) / (R800 + R680)	0.840538	PSRI	(R680 - R500) / R750	-0.000459795	PRI	(R531 - R570) / (R531 + R570)	0.0525202	NPCI	(R680 - R430) / (R680 + R430)	0.152599	NDVI	(R800 - R680) / (R800 + R680)	0.847544	MRESRI	(R705 - R445) / (R705 / R455)
9/21/2023 11:32:02 AM	Reflectance	1.10301	121		0.9.38.0	WBI	(R900 / R970)	1.06861	ZMI	R750 / R710	2.13681	VREI3	(R734 - R747) / (R715 + R720)	-0.104634	VREI2	(R734 - R747) / (R715 + R726)	-0.0967911	VREI1	R740 / R720	1.4508	TCARI	3 * ((R700- R670) - 0.2 * (R700 - R550) * (R700 / R670))	21.2206	TVI	0.5 * (120 * (R750- R550) - 200 * (R670- R550))	2391.95	SRPI	R430 / R680	0.53972	RENDVI	(R750 - R705) / (R750 + R705)	0.456061	SIPI	(R800 - R445) / (R800 + R680)	0.860528	PSRI	(R680 - R500) / R750	0.000857564	PRI	(R531 - R570) / (R531 + R570)	0.0717565	NPCI	(R680 - R430) / (R680 + R430)	0.298937	NDVI	(R800 - R680) / (R800 + R680)	0.868299	MRESRI	(R705 - R445) / (R705 / R455)
9/21/2023 11:31:44 AM	Reflectance	0.951908	121		0.9.38.0	WBI	(R900 / R970)	1.0669	ZMI	R750 / R710	2.02938	VREI3	(R734 - R747) / (R715 + R720)	-0.0935827	VREI2	(R734 - R747) / (R715 + R726)	-0.0865587	VREI1	R740 / R720	1.4289	TCARI	3 * ((R700- R670) - 0.2 * (R700 - R550) * (R700 / R670))	24.5259	TVI	0.5 * (120 * (R750- R550) - 200 * (R670- R550))	2916.16	SRPI	R430 / R680	0.517039	RENDVI	(R750 - R705) / (R750 + R705)	0.428329	SIPI	(R800 - R445) / (R800 + R680)	0.864602	PSRI	(R680 - R500) / R750	0.00988139	PRI	(R531 - R570) / (R531 + R570)	0.0768761	NPCI	(R680 - R430) / (R680 + R430)	0.318358	NDVI	(R800 - R680) / (R800 + R680)	0.858906	MRESRI	(R705 - R445) / (R705 / R455)
9/21/2023 11:37:55 AM	Reflectance	0.971042	1385		0.9.38.0	WBI	(R900 / R970)	1.06106	ZMI	R750 / R710	1.64533	VREI3	(R734 - R747) / (R715 + R720)	-0.0546025	VREI2	(R734 - R747) / (R715 + R726)	-0.051731	VREI1	R740 / R720	1.2748	TCARI	3 * ((R700- R670) - 0.2 * (R700 - R550) * (R700 / R670))	33.5868	TVI	0.5 * (120 * (R750- R550) - 200 * (R670- R550))	2656.47	SRPI	R430 / R680	0.663045	RENDVI	(R750 - R705) / (R750 + R705)	0.315469	SIPI	(R800 - R445) / (R800 + R680)	0.762345	PSRI	(R680 - R500) / R750	0.00127682	PRI	(R531 - R570) / (R531 + R570)	0.048878	NPCI	(R680 - R430) / (R680 + R430)	0.202613	NDVI	(R800 - R680) / (R800 + R680)	0.759611	MRESRI	(R705 - R445) / (R705 / R455)
9/21/2023 11:37:10 AM	Reflectance	0.905708	1385		0.9.38.0	WBI	(R900 / R970)	1.0576	ZMI	R750 / R710	1.65588	VREI3	(R734 - R747) / (R715 + R720)	-0.0577472	VREI2	(R734 - R747) / (R715 + R726)	-0.0543941	VREI1	R740 / R720	1.29433	TCARI	3 * ((R700- R670) - 0.2 * (R700 - R550) * (R700 / R670))	34.0557	TVI	0.5 * (120 * (R750- R550) - 200 * (R670- R550))	2827.7	SRPI	R430 / R680	0.581163	RENDVI	(R750 - R705) / (R750 + R705)	0.320223	SIPI	(R800 - R445) / (R800 + R680)	0.765555	PSRI	(R680 - R500) / R750	0.00136365	PRI	(R531 - R570) / (R531 + R570)	0.0425321	NPCI	(R680 - R430) / (R680 + R430)	0.264892	NDVI	(R800 - R680) / (R800 + R680)	0.750153	MRESRI	(R705 - R445) / (R705 / R455)
9/21/2023 11:36:53 AM	Reflectance	1.05793	1385		0.9.38.0	WBI	(R900 / R970)	1.06289	ZMI	R750 / R710	1.66216	VREI3	(R734 - R747) / (R715 + R720)	-0.0511367	VREI2	(R734 - R747) / (R715 + R726)	-0.048509	VREI1	R740 / R720	1.28379	TCARI	3 * ((R700- R670) - 0.2 * (R700 - R550) * (R700 / R670))	30.3399	TVI	0.5 * (120 * (R750- R550) - 200 * (R670- R550))	2495.94	SRPI	R430 / R680	0.728022	RENDVI	(R750 - R705) / (R750 + R705)	0.328691	SIPI	(R800 - R445) / (R800 + R680)	0.806361	PSRI	(R680 - R500) / R750	-0.00158978	PRI	(R531 - R570) / (R531 + R570)	0.0526338	NPCI	(R680 - R430) / (R680 + R430)	0.157392	NDVI	(R800 - R680) / (R800 + R680)	0.793658	MRESRI	(R705 - R445) / (R705 / R455)
9/21/2023 11:36:40 AM	Reflectance	1.02682	1385		0.9.38.0	WBI	(R900 / R970)	1.06674	ZMI	R750 / R710	1.60946	VREI3	(R734 - R747) / (R715 + R720)	-0.050795	VREI2	(R734 - R747) / (R715 + R726)	-0.048238	VREI1	R740 / R720	1.27441	TCARI	3 * ((R700- R670) - 0.2 * (R700 - R550) * (R700 / R670))	33.9056	TVI	0.5 * (120 * (R750- R550) - 200 * (R670- R550))	2637.51	SRPI	R430 / R680	0.795222	RENDVI	(R750 - R705) / (R750 + R705)	0.304746	SIPI	(R800 - R445) / (R800 + R680)	0.734857	PSRI	(R680 - R500) / R750	-0.00340151	PRI	(R531 - R570) / (R531 + R570)	0.0444811	NPCI	(R680 - R430) / (R680 + R430)	0.114068	NDVI	(R800 - R680) / (R800 + R680)	0.730242	MRESRI	(R705 - R445) / (R705 / R455)
9/21/2023 11:36:12 AM	Reflectance	1.02682	1385		0.9.38.0	WBI	(R900 / R970)	1.05993	ZMI	R750 / R710	1.71782	VREI3	(R734 - R747) / (R715 + R720)	-0.0630372	VREI2	(R734 - R747) / (R715 + R726)	-0.0593626	VREI1	R740 / R720	1.30742	TCARI	3 * ((R700- R670) - 0.2 * (R700 - R550) * (R700 / R670))	29.6652	TVI	0.5 * (120 * (R750- R550) - 200 * (R670- R550))	2566.38	SRPI	R430 / R680	0.579246	RENDVI	(R750 - R705) / (R750 + R705)	0.343855	SIPI	(R800 - R445) / (R800 + R680)	0.800462	PSRI	(R680 - R500) / R750	0.000978186	PRI	(R531 - R570) / (R531 + R570)	0.0597069	NPCI	(R680 - R430) / (R680 + R430)	0.266427	NDVI	(R800 - R680) / (R800 + R680)	0.789715	MRESRI	(R705 - R445) / (R705 / R455)
9/21/2023 11:41:34 AM	Reflectance	0.94825	1018		0.9.38.0	WBI	(R900 / R970)	1.06245	ZMI	R750 / R710	1.65816	VREI3	(R734 - R747) / (R715 + R720)	-0.0582075	VREI2	(R734 - R747) / (R715 + R726)	-0.0550925	VREI1	R740 / R720	1.28392	TCARI	3 * ((R700- R670) - 0.2 * (R700 - R550) * (R700 / R670))	32.4514	TVI	0.5 * (120 * (R750- R550) - 200 * (R670- R550))	2670.07	SRPI	R430 / R680	0.939358	RENDVI	(R750 - R705) / (R750 + R705)	0.320208	SIPI	(R800 - R445) / (R800 + R680)	0.723671	PSRI	(R680 - R500) / R750	-0.0142893	PRI	(R531 - R570) / (R531 + R570)	0.0559196	NPCI	(R680 - R430) / (R680 + R430)	0.0312692	NDVI	(R800 - R680) / (R800 + R680)	0.732972	MRESRI	(R705 - R445) / (R705 / R455)
9/21/2023 11:41:12 AM	Reflectance	0.94825	1018		0.9.38.0	WBI	(R900 / R970)	1.05561	ZMI	R750 / R710	1.56169	VREI3	(R734 - R747) / (R715 + R720)	-0.0475595	VREI2	(R734 - R747) / (R715 + R726)	-0.0452149	VREI1	R740 / R720	1.24602	TCARI	3 * ((R700- R670) - 0.2 * (R700 - R550) * (R700 / R670))	34.9763	TVI	0.5 * (120 * (R750- R550) - 200 * (R670- R550))	2677.73	SRPI	R430 / R680	0.849374	RENDVI	(R750 - R705) / (R750 + R705)	0.286393	SIPI	(R800 - R445) / (R800 + R680)	0.743406	PSRI	(R680 - R500) / R750	-0.0062341	PRI	(R531 - R570) / (R531 + R570)	0.0495961	NPCI	(R680 - R430) / (R680 + R430)	0.081447	NDVI	(R800 - R680) / (R800 + R680)	0.740357	MRESRI	(R705 - R445) / (R705 / R455)
9/21/2023 11:40:50 AM	Reflectance	1.09314	1018		0.9.38.0	WBI	(R900 / R970)	1.06358	ZMI	R750 / R710	1.83285	VREI3	(R734 - R747) / (R715 + R720)	-0.0715188	VREI2	(R734 - R747) / (R715 + R726)	-0.066863	VREI1	R740 / R720	1.34692	TCARI	3 * ((R700- R670) - 0.2 * (R700 - R550) * (R700 / R670))	24.006	TVI	0.5 * (120 * (R750- R550) - 200 * (R670- R550))	2464.6	SRPI	R430 / R680	0.569776	RENDVI	(R750 - R705) / (R750 + R705)	0.377818	SIPI	(R800 - R445) / (R800 + R680)	0.833628	PSRI	(R680 - R500) / R750	0.0131849	PRI	(R531 - R570) / (R531 + R570)	0.0656408	NPCI	(R680 - R430) / (R680 + R430)	0.274067	NDVI	(R800 - R680) / (R800 + R680)	0.827577	MRESRI	(R705 - R445) / (R705 / R455)
9/21/2023 11:40:29 AM	Reflectance	1.09314	1018		0.9.38.0	WBI	(R900 / R970)	1.06285	ZMI	R750 / R710	1.94365	VREI3	(R734 - R747) / (R715 + R720)	-0.0787455	VREI2	(R734 - R747) / (R715 + R726)	-0.0730624	VREI1	R740 / R720	1.38475	TCARI	3 * ((R700- R670) - 0.2 * (R700 - R550) * (R700 / R670))	22.3271	TVI	0.5 * (120 * (R750- R550) - 200 * (R670- R550))	2456.35	SRPI	R430 / R680	0.658553	RENDVI	(R750 - R705) / (R750 + R705)	0.411932	SIPI	(R800 - R445) / (R800 + R680)	0.844839	PSRI	(R680 - R500) / R750	0.0125818	PRI	(R531 - R570) / (R531 + R570)	0.0638144	NPCI	(R680 - R430) / (R680 + R430)	0.20587	NDVI	(R800 - R680) / (R800 + R680)	0.843899	MRESRI	(R705 - R445) / (R705 / R455)
9/21/2023 11:40:10 AM	Reflectance	1.09314	1018		0.9.38.0	WBI	(R900 / R970)	1.06081	ZMI	R750 / R710	1.96733	VREI3	(R734 - R747) / (R715 + R720)	-0.0798403	VREI2	(R734 - R747) / (R715 + R726)	-0.0741123	VREI1	R740 / R720	1.39668	TCARI	3 * ((R700- R670) - 0.2 * (R700 - R550) * (R700 / R670))	22.0179	TVI	0.5 * (120 * (R750- R550) - 200 * (R670- R550))	2418.48	SRPI	R430 / R680	0.473	RENDVI	(R750 - R705) / (R750 + R705)	0.415813	SIPI	(R800 - R445) / (R800 + R680)	0.856039	PSRI	(R680 - R500) / R750	0.013042	PRI	(R531 - R570) / (R531 + R570)	0.0647681	NPCI	(R680 - R430) / (R680 + R430)	0.357773	NDVI	(R800 - R680) / (R800 + R680)	0.851664	MRESRI	(R705 - R445) / (R705 / R455)
9/21/2023 11:46:01 AM	Reflectance	0.944298	501		0.9.38.0	WBI	(R900 / R970)	1.07257	ZMI	R750 / R710	1.76526	VREI3	(R734 - R747) / (R715 + R720)	-0.0634854	VREI2	(R734 - R747) / (R715 + R726)	-0.0597179	VREI1	R740 / R720	1.32562	TCARI	3 * ((R700- R670) - 0.2 * (R700 - R550) * (R700 / R670))	32.088	TVI	0.5 * (120 * (R750- R550) - 200 * (R670- R550))	2774.45	SRPI	R430 / R680	0.846736	RENDVI	(R750 - R705) / (R750 + R705)	0.353796	SIPI	(R800 - R445) / (R800 + R680)	0.797176	PSRI	(R680 - R500) / R750	-0.0010548	PRI	(R531 - R570) / (R531 + R570)	0.0457244	NPCI	(R680 - R430) / (R680 + R430)	0.0829919	NDVI	(R800 - R680) / (R800 + R680)	0.787981	MRESRI	(R705 - R445) / (R705 / R455)
9/21/2023 11:45:28 AM	Reflectance	0.916526	501		0.9.38.0	WBI	(R900 / R970)	1.0531	ZMI	R750 / R710	1.66351	VREI3	(R734 - R747) / (R715 + R720)	-0.0540686	VREI2	(R734 - R747) / (R715 + R726)	-0.0512523	VREI1	R740 / R720	1.27045	TCARI	3 * ((R700- R670) - 0.2 * (R700 - R550) * (R700 / R670))	36.2391	TVI	0.5 * (120 * (R750- R550) - 200 * (R670- R550))	2861.04	SRPI	R430 / R680	0.72362	RENDVI	(R750 - R705) / (R750 + R705)	0.323582	SIPI	(R800 - R445) / (R800 + R680)	0.78179	PSRI	(R680 - R500) / R750	-0.00284853	PRI	(R531 - R570) / (R531 + R570)	0.0406782	NPCI	(R680 - R430) / (R680 + R430)	0.160348	NDVI	(R800 - R680) / (R800 + R680)	0.769996	MRESRI	(R705 - R445) / (R705 / R455)
9/21/2023 11:45:03 AM	Reflectance	0.822294	501		0.9.38.0	WBI	(R900 / R970)	1.06633	ZMI	R750 / R710	1.53296	VREI3	(R734 - R747) / (R715 + R720)	-0.0406538	VREI2	(R734 - R747) / (R715 + R726)	-0.0389016	VREI1	R740 / R720	1.2323	TCARI	3 * ((R700- R670) - 0.2 * (R700 - R550) * (R700 / R670))	43.6275	TVI	0.5 * (120 * (R750- R550) - 200 * (R670- R550))	3121.73	SRPI	R430 / R680	0.653573	RENDVI	(R750 - R705) / (R750 + R705)	0.276484	SIPI	(R800 - R445) / (R800 + R680)	0.718044	PSRI	(R680 - R500) / R750	-0.0105291	PRI	(R531 - R570) / (R531 + R570)	0.0364059	NPCI	(R680 - R430) / (R680 + R430)	0.209502	NDVI	(R800 - R680) / (R800 + R680)	0.704848	MRESRI	(R705 - R445) / (R705 / R455)
9/21/2023 11:44:49 AM	Reflectance	1.07816	501		0.9.38.0	WBI	(R900 / R970)	1.05526	ZMI	R750 / R710	1.66291	VREI3	(R734 - R747) / (R715 + R720)	-0.0522388	VREI2	(R734 - R747) / (R715 + R726)	-0.0495169	VREI1	R740 / R720	1.26573	TCARI	3 * ((R700- R670) - 0.2 * (R700 - R550) * (R700 / R670))	31.0146	TVI	0.5 * (120 * (R750- R550) - 200 * (R670- R550))	2482.77	SRPI	R430 / R680	0.488784	RENDVI	(R750 - R705) / (R750 + R705)	0.321743	SIPI	(R800 - R445) / (R800 + R680)	0.809843	PSRI	(R680 - R500) / R750	-0.00589951	PRI	(R531 - R570) / (R531 + R570)	0.0441654	NPCI	(R680 - R430) / (R680 + R430)	0.343378	NDVI	(R800 - R680) / (R800 + R680)	0.810471	MRESRI	(R705 - R445) / (R705 / R455)
9/21/2023 11:44:31 AM	Reflectance	0.996621	501		0.9.38.0	WBI	(R900 / R970)	1.06606	ZMI	R750 / R710	1.69481	VREI3	(R734 - R747) / (R715 + R720)	-0.0547676	VREI2	(R734 - R747) / (R715 + R726)	-0.0518174	VREI1	R740 / R720	1.28869	TCARI	3 * ((R700- R670) - 0.2 * (R700 - R550) * (R700 / R670))	31.285	TVI	0.5 * (120 * (R750- R550) - 200 * (R670- R550))	2611.56	SRPI	R430 / R680	0.545368	RENDVI	(R750 - R705) / (R750 + R705)	0.333747	SIPI	(R800 - R445) / (R800 + R680)	0.790309	PSRI	(R680 - R500) / R750	0.00238346	PRI	(R531 - R570) / (R531 + R570)	0.0318132	NPCI	(R680 - R430) / (R680 + R430)	0.29419	NDVI	(R800 - R680) / (R800 + R680)	0.781923	MRESRI	(R705 - R445) / (R705 / R455)
9/21/2023 11:50:49 AM	Reflectance	1.04645	4605		0.9.38.0	WBI	(R900 / R970)	1.06786	ZMI	R750 / R710	2.08412	VREI3	(R734 - R747) / (R715 + R720)	-0.0978803	VREI2	(R734 - R747) / (R715 + R726)	-0.0903592	VREI1	R740 / R720	1.43312	TCARI	3 * ((R700- R670) - 0.2 * (R700 - R550) * (R700 / R670))	17.7558	TVI	0.5 * (120 * (R750- R550) - 200 * (R670- R550))	2554.88	SRPI	R430 / R680	0.508532	RENDVI	(R750 - R705) / (R750 + R705)	0.443384	SIPI	(R800 - R445) / (R800 + R680)	0.880692	PSRI	(R680 - R500) / R750	0.0121928	PRI	(R531 - R570) / (R531 + R570)	0.0738917	NPCI	(R680 - R430) / (R680 + R430)	0.325793	NDVI	(R800 - R680) / (R800 + R680)	0.883336	MRESRI	(R705 - R445) / (R705 / R455)
9/21/2023 11:50:17 AM	Reflectance	1.01568	4605		0.9.38.0	WBI	(R900 / R970)	1.04541	ZMI	R750 / R710	1.9807	VREI3	(R734 - R747) / (R715 + R720)	-0.0895	VREI2	(R734 - R747) / (R715 + R726)	-0.0830637	VREI1	R740 / R720	1.41343	TCARI	3 * ((R700- R670) - 0.2 * (R700 - R550) * (R700 / R670))	24.4285	TVI	0.5 * (120 * (R750- R550) - 200 * (R670- R550))	2569.17	SRPI	R430 / R680	0.653197	RENDVI	(R750 - R705) / (R750 + R705)	0.408061	SIPI	(R800 - R445) / (R800 + R680)	0.834246	PSRI	(R680 - R500) / R750	0.00958628	PRI	(R531 - R570) / (R531 + R570)	0.0488357	NPCI	(R680 - R430) / (R680 + R430)	0.209777	NDVI	(R800 - R680) / (R800 + R680)	0.820933	MRESRI	(R705 - R445) / (R705 / R455)
9/21/2023 11:49:56 AM	Reflectance	1.00562	4605		0.9.38.0	WBI	(R900 / R970)	1.06039	ZMI	R750 / R710	1.95839	VREI3	(R734 - R747) / (R715 + R720)	-0.0908452	VREI2	(R734 - R747) / (R715 + R726)	-0.0850155	VREI1	R740 / R720	1.38881	TCARI	3 * ((R700- R670) - 0.2 * (R700 - R550) * (R700 / R670))	24.1546	TVI	0.5 * (120 * (R750- R550) - 200 * (R670- R550))	2563.56	SRPI	R430 / R680	0.458772	RENDVI	(R750 - R705) / (R750 + R705)	0.404092	SIPI	(R800 - R445) / (R800 + R680)	0.822665	PSRI	(R680 - R500) / R750	0.0164541	PRI	(R531 - R570) / (R531 + R570)	0.0768683	NPCI	(R680 - R430) / (R680 + R430)	0.371016	NDVI	(R800 - R680) / (R800 + R680)	0.817663	MRESRI	(R705 - R445) / (R705 / R455)
9/21/2023 11:49:37 AM	Reflectance	1.09419	4605		0.9.38.0	WBI	(R900 / R970)	1.06522	ZMI	R750 / R710	1.95836	VREI3	(R734 - R747) / (R715 + R720)	-0.0930451	VREI2	(R734 - R747) / (R715 + R726)	-0.086753	VREI1	R740 / R720	1.40117	TCARI	3 * ((R700- R670) - 0.2 * (R700 - R550) * (R700 / R670))	22.8865	TVI	0.5 * (120 * (R750- R550) - 200 * (R670- R550))	2466.91	SRPI	R430 / R680	0.599335	RENDVI	(R750 - R705) / (R750 + R705)	0.402871	SIPI	(R800 - R445) / (R800 + R680)	0.820281	PSRI	(R680 - R500) / R750	0.0172561	PRI	(R531 - R570) / (R531 + R570)	0.0688628	NPCI	(R680 - R430) / (R680 + R430)	0.25052	NDVI	(R800 - R680) / (R800 + R680)	0.810398	MRESRI	(R705 - R445) / (R705 / R455)
9/21/2023 11:49:23 AM	Reflectance	1.09419	4605		0.9.38.0	WBI	(R900 / R970)	1.05981	ZMI	R750 / R710	2.04784	VREI3	(R734 - R747) / (R715 + R720)	-0.0970995	VREI2	(R734 - R747) / (R715 + R726)	-0.0897209	VREI1	R740 / R720	1.44404	TCARI	3 * ((R700- R670) - 0.2 * (R700 - R550) * (R700 / R670))	19.2906	TVI	0.5 * (120 * (R750- R550) - 200 * (R670- R550))	2395.2	SRPI	R430 / R680	0.58255	RENDVI	(R750 - R705) / (R750 + R705)	0.432786	SIPI	(R800 - R445) / (R800 + R680)	0.863504	PSRI	(R680 - R500) / R750	0.0187423	PRI	(R531 - R570) / (R531 + R570)	0.068763	NPCI	(R680 - R430) / (R680 + R430)	0.263783	NDVI	(R800 - R680) / (R800 + R680)	0.85112	MRESRI	(R705 - R445) / (R705 / R455)
9/21/2023 11:54:32 AM	Reflectance	0.838016	1467		0.9.38.0	WBI	(R900 / R970)	1.06377	ZMI	R750 / R710	1.4574	VREI3	(R734 - R747) / (R715 + R720)	-0.0361752	VREI2	(R734 - R747) / (R715 + R726)	-0.0347549	VREI1	R740 / R720	1.19771	TCARI	3 * ((R700- R670) - 0.2 * (R700 - R550) * (R700 / R670))	45.2903	TVI	0.5 * (120 * (R750- R550) - 200 * (R670- R550))	2982.61	SRPI	R430 / R680	0.87609	RENDVI	(R750 - R705) / (R750 + R705)	0.248189	SIPI	(R800 - R445) / (R800 + R680)	0.66437	PSRI	(R680 - R500) / R750	-0.0253682	PRI	(R531 - R570) / (R531 + R570)	0.0250379	NPCI	(R680 - R430) / (R680 + R430)	0.0660468	NDVI	(R800 - R680) / (R800 + R680)	0.65844	MRESRI	(R705 - R445) / (R705 / R455)
9/21/2023 11:54:12 AM	Reflectance	0.986753	1467		0.9.38.0	WBI	(R900 / R970)	1.07007	ZMI	R750 / R710	1.61861	VREI3	(R734 - R747) / (R715 + R720)	-0.04893	VREI2	(R734 - R747) / (R715 + R726)	-0.0465313	VREI1	R740 / R720	1.25239	TCARI	3 * ((R700- R670) - 0.2 * (R700 - R550) * (R700 / R670))	37.2972	TVI	0.5 * (120 * (R750- R550) - 200 * (R670- R550))	2763.06	SRPI	R430 / R680	0.514371	RENDVI	(R750 - R705) / (R750 + R705)	0.313609	SIPI	(R800 - R445) / (R800 + R680)	0.804541	PSRI	(R680 - R500) / R750	-0.00792287	PRI	(R531 - R570) / (R531 + R570)	0.034424	NPCI	(R680 - R430) / (R680 + R430)	0.320681	NDVI	(R800 - R680) / (R800 + R680)	0.797855	MRESRI	(R705 - R445) / (R705 / R455)
9/21/2023 11:53:58 AM	Reflectance	0.976983	1467		0.9.38.0	WBI	(R900 / R970)	1.05542	ZMI	R750 / R710	1.51412	VREI3	(R734 - R747) / (R715 + R720)	-0.0410276	VREI2	(R734 - R747) / (R715 + R726)	-0.0392302	VREI1	R740 / R720	1.21646	TCARI	3 * ((R700- R670) - 0.2 * (R700 - R550) * (R700 / R670))	39.4361	TVI	0.5 * (120 * (R750- R550) - 200 * (R670- R550))	2721.73	SRPI	R430 / R680	0.672429	RENDVI	(R750 - R705) / (R750 + R705)	0.282557	SIPI	(R800 - R445) / (R800 + R680)	0.774587	PSRI	(R680 - R500) / R750	-0.0142013	PRI	(R531 - R570) / (R531 + R570)	0.041	NPCI	(R680 - R430) / (R680 + R430)	0.195866	NDVI	(R800 - R680) / (R800 + R680)	0.757575	MRESRI	(R705 - R445) / (R705 / R455)
9/21/2023 11:53:45 AM	Reflectance	0.957733	1467		0.9.38.0	WBI	(R900 / R970)	1.05626	ZMI	R750 / R710	1.55958	VREI3	(R734 - R747) / (R715 + R720)	-0.0447413	VREI2	(R734 - R747) / (R715 + R726)	-0.0427157	VREI1	R740 / R720	1.23114	TCARI	3 * ((R700- R670) - 0.2 * (R700 - R550) * (R700 / R670))	39.7445	TVI	0.5 * (120 * (R750- R550) - 200 * (R670- R550))	2836.2	SRPI	R430 / R680	0.654249	RENDVI	(R750 - R705) / (R750 + R705)	0.297354	SIPI	(R800 - R445) / (R800 + R680)	0.801097	PSRI	(R680 - R500) / R750	-0.0142168	PRI	(R531 - R570) / (R531 + R570)	0.0363565	NPCI	(R680 - R430) / (R680 + R430)	0.209008	NDVI	(R800 - R680) / (R800 + R680)	0.793314	MRESRI	(R705 - R445) / (R705 / R455)
9/21/2023 11:53:33 AM	Reflectance	1.12194	1467		0.9.38.0	WBI	(R900 / R970)	1.06684	ZMI	R750 / R710	1.63095	VREI3	(R734 - R747) / (R715 + R720)	-0.0521107	VREI2	(R734 - R747) / (R715 + R726)	-0.0494441	VREI1	R740 / R720	1.26379	TCARI	3 * ((R700- R670) - 0.2 * (R700 - R550) * (R700 / R670))	32.1375	TVI	0.5 * (120 * (R750- R550) - 200 * (R670- R550))	2444.58	SRPI	R430 / R680	0.460912	RENDVI	(R750 - R705) / (R750 + R705)	0.322392	SIPI	(R800 - R445) / (R800 + R680)	0.841356	PSRI	(R680 - R500) / R750	-0.00659595	PRI	(R531 - R570) / (R531 + R570)	0.0328583	NPCI	(R680 - R430) / (R680 + R430)	0.369008	NDVI	(R800 - R680) / (R800 + R680)	0.828528	MRESRI	(R705 - R445) / (R705 / R455)
9/21/2023 11:59:00 AM	Reflectance	0.996621	658		0.9.38.0	WBI	(R900 / R970)	1.05723	ZMI	R750 / R710	2.11519	VREI3	(R734 - R747) / (R715 + R720)	-0.104294	VREI2	(R734 - R747) / (R715 + R726)	-0.095946	VREI1	R740 / R720	1.46233	TCARI	3 * ((R700- R670) - 0.2 * (R700 - R550) * (R700 / R670))	23.2483	TVI	0.5 * (120 * (R750- R550) - 200 * (R670- R550))	2596.62	SRPI	R430 / R680	0.65819	RENDVI	(R750 - R705) / (R750 + R705)	0.441186	SIPI	(R800 - R445) / (R800 + R680)	0.814476	PSRI	(R680 - R500) / R750	0.00670445	PRI	(R531 - R570) / (R531 + R570)	0.0506478	NPCI	(R680 - R430) / (R680 + R430)	0.206134	NDVI	(R800 - R680) / (R800 + R680)	0.824107	MRESRI	(R705 - R445) / (R705 / R455)
9/21/2023 11:58:42 AM	Reflectance	0.986753	658		0.9.38.0	WBI	(R900 / R970)	1.07605	ZMI	R750 / R710	1.97601	VREI3	(R734 - R747) / (R715 + R720)	-0.0884062	VREI2	(R734 - R747) / (R715 + R726)	-0.0827071	VREI1	R740 / R720	1.37792	TCARI	3 * ((R700- R670) - 0.2 * (R700 - R550) * (R700 / R670))	26.2599	TVI	0.5 * (120 * (R750- R550) - 200 * (R670- R550))	2614.44	SRPI	R430 / R680	0.704607	RENDVI	(R750 - R705) / (R750 + R705)	0.410172	SIPI	(R800 - R445) / (R800 + R680)	0.809769	PSRI	(R680 - R500) / R750	0.00293609	PRI	(R531 - R570) / (R531 + R570)	0.0511433	NPCI	(R680 - R430) / (R680 + R430)	0.173291	NDVI	(R800 - R680) / (R800 + R680)	0.807612	MRESRI	(R705 - R445) / (R705 / R455)
9/21/2023 11:58:17 AM	Reflectance	1.07263	658		0.9.38.0	WBI	(R900 / R970)	1.05585	ZMI	R750 / R710	2.04793	VREI3	(R734 - R747) / (R715 + R720)	-0.0897941	VREI2	(R734 - R747) / (R715 + R726)	-0.0830774	VREI1	R740 / R720	1.41227	TCARI	3 * ((R700- R670) - 0.2 * (R700 - R550) * (R700 / R670))	24.3238	TVI	0.5 * (120 * (R750- R550) - 200 * (R670- R550))	2611.97	SRPI	R430 / R680	0.5045	RENDVI	(R750 - R705) / (R750 + R705)	0.436188	SIPI	(R800 - R445) / (R800 + R680)	0.851327	PSRI	(R680 - R500) / R750	0.00663125	PRI	(R531 - R570) / (R531 + R570)	0.067198	NPCI	(R680 - R430) / (R680 + R430)	0.329345	NDVI	(R800 - R680) / (R800 + R680)	0.850793	MRESRI	(R705 - R445) / (R705 / R455)
9/21/2023 11:57:58 AM	Reflectance	1.07263	658		0.9.38.0	WBI	(R900 / R970)	1.06183	ZMI	R750 / R710	2.16008	VREI3	(R734 - R747) / (R715 + R720)	-0.105028	VREI2	(R734 - R747) / (R715 + R726)	-0.0961199	VREI1	R740 / R720	1.47516	TCARI	3 * ((R700- R670) - 0.2 * (R700 - R550) * (R700 / R670))	21.6522	TVI	0.5 * (120 * (R750- R550) - 200 * (R670- R550))	2470.62	SRPI	R430 / R680	0.716363	RENDVI	(R750 - R705) / (R750 + R705)	0.460434	SIPI	(R800 - R445) / (R800 + R680)	0.861387	PSRI	(R680 - R500) / R750	0.0124498	PRI	(R531 - R570) / (R531 + R570)	0.0699872	NPCI	(R680 - R430) / (R680 + R430)	0.165255	NDVI	(R800 - R680) / (R800 + R680)	0.855724	MRESRI	(R705 - R445) / (R705 / R455)
9/21/2023 11:57:41 AM	Reflectance	0.962352	658		0.9.38.0	WBI	(R900 / R970)	1.06944	ZMI	R750 / R710	2.06058	VREI3	(R734 - R747) / (R715 + R720)	-0.0979755	VREI2	(R734 - R747) / (R715 + R726)	-0.090829	VREI1	R740 / R720	1.4276	TCARI	3 * ((R700- R670) - 0.2 * (R700 - R550) * (R700 / R670))	25.2747	TVI	0.5 * (120 * (R750- R550) - 200 * (R670- R550))	2708.73	SRPI	R430 / R680	0.67991	RENDVI	(R750 - R705) / (R750 + R705)	0.428952	SIPI	(R800 - R445) / (R800 + R680)	0.822923	PSRI	(R680 - R500) / R750	0.00507082	PRI	(R531 - R570) / (R531 + R570)	0.0550383	NPCI	(R680 - R430) / (R680 + R430)	0.19054	NDVI	(R800 - R680) / (R800 + R680)	0.820133	MRESRI	(R705 - R445) / (R705 / R455)
9/21/2023 12:02:04 PM	Reflectance	0.976983	507		0.9.38.0	WBI	(R900 / R970)	1.06494	ZMI	R750 / R710	1.46404	VREI3	(R734 - R747) / (R715 + R720)	-0.0364128	VREI2	(R734 - R747) / (R715 + R726)	-0.0348349	VREI1	R740 / R720	1.2023	TCARI	3 * ((R700- R670) - 0.2 * (R700 - R550) * (R700 / R670))	39.4131	TVI	0.5 * (120 * (R750- R550) - 200 * (R670- R550))	2705.23	SRPI	R430 / R680	0.509387	RENDVI	(R750 - R705) / (R750 + R705)	0.254397	SIPI	(R800 - R445) / (R800 + R680)	0.790823	PSRI	(R680 - R500) / R750	-0.00081552	PRI	(R531 - R570) / (R531 + R570)	0.0331343	NPCI	(R680 - R430) / (R680 + R430)	0.325041	NDVI	(R800 - R680) / (R800 + R680)	0.760136	MRESRI	(R705 - R445) / (R705 / R455)
9/21/2023 12:01:41 PM	Reflectance	0.976983	507		0.9.38.0	WBI	(R900 / R970)	1.07168	ZMI	R750 / R710	1.45388	VREI3	(R734 - R747) / (R715 + R720)	-0.0328822	VREI2	(R734 - R747) / (R715 + R726)	-0.0315035	VREI1	R740 / R720	1.20723	TCARI	3 * ((R700- R670) - 0.2 * (R700 - R550) * (R700 / R670))	40.5555	TVI	0.5 * (120 * (R750- R550) - 200 * (R670- R550))	2695.41	SRPI	R430 / R680	0.685512	RENDVI	(R750 - R705) / (R750 + R705)	0.25334	SIPI	(R800 - R445) / (R800 + R680)	0.762586	PSRI	(R680 - R500) / R750	-0.00204655	PRI	(R531 - R570) / (R531 + R570)	0.0204929	NPCI	(R680 - R430) / (R680 + R430)	0.186583	NDVI	(R800 - R680) / (R800 + R680)	0.735492	MRESRI	(R705 - R445) / (R705 / R455)
9/21/2023 12:01:21 PM	Reflectance	0.957733	507		0.9.38.0	WBI	(R900 / R970)	1.05814	ZMI	R750 / R710	1.37275	VREI3	(R734 - R747) / (R715 + R720)	-0.0284552	VREI2	(R734 - R747) / (R715 + R726)	-0.0275564	VREI1	R740 / R720	1.16386	TCARI	3 * ((R700- R670) - 0.2 * (R700 - R550) * (R700 / R670))	43.6427	TVI	0.5 * (120 * (R750- R550) - 200 * (R670- R550))	2655.89	SRPI	R430 / R680	0.482656	RENDVI	(R750 - R705) / (R750 + R705)	0.213064	SIPI	(R800 - R445) / (R800 + R680)	0.717441	PSRI	(R680 - R500) / R750	-0.00597606	PRI	(R531 - R570) / (R531 + R570)	0.0159345	NPCI	(R680 - R430) / (R680 + R430)	0.34893	NDVI	(R800 - R680) / (R800 + R680)	0.685093	MRESRI	(R705 - R445) / (R705 / R455)
9/21/2023 12:00:50 PM	Reflectance	1.13316	507		0.9.38.0	WBI	(R900 / R970)	1.05219	ZMI	R750 / R710	1.3851	VREI3	(R734 - R747) / (R715 + R720)	-0.0274179	VREI2	(R734 - R747) / (R715 + R726)	-0.0265972	VREI1	R740 / R720	1.15408	TCARI	3 * ((R700- R670) - 0.2 * (R700 - R550) * (R700 / R670))	36.1652	TVI	0.5 * (120 * (R750- R550) - 200 * (R670- R550))	2302.52	SRPI	R430 / R680	0.54233	RENDVI	(R750 - R705) / (R750 + R705)	0.222088	SIPI	(R800 - R445) / (R800 + R680)	0.764447	PSRI	(R680 - R500) / R750	-0.00709876	PRI	(R531 - R570) / (R531 + R570)	0.0282058	NPCI	(R680 - R430) / (R680 + R430)	0.29674	NDVI	(R800 - R680) / (R800 + R680)	0.735523	MRESRI	(R705 - R445) / (R705 / R455)
9/21/2023 12:00:32 PM	Reflectance	0.996621	507		0.9.38.0	WBI	(R900 / R970)	1.06287	ZMI	R750 / R710	1.30757	VREI3	(R734 - R747) / (R715 + R720)	-0.0225697	VREI2	(R734 - R747) / (R715 + R726)	-0.0219371	VREI1	R740 / R720	1.13369	TCARI	3 * ((R700- R670) - 0.2 * (R700 - R550) * (R700 / R670))	47.0012	TVI	0.5 * (120 * (R750- R550) - 200 * (R670- R550))	2736.99	SRPI	R430 / R680	0.60143	RENDVI	(R750 - R705) / (R750 + R705)	0.186098	SIPI	(R800 - R445) / (R800 + R680)	0.719234	PSRI	(R680 - R500) / R750	-0.00993693	PRI	(R531 - R570) / (R531 + R570)	0.00966177	NPCI	(R680 - R430) / (R680 + R430)	0.248884	NDVI	(R800 - R680) / (R800 + R680)	0.688624	MRESRI	(R705 - R445) / (R705 / R455)
[truncated: 49 more columns]

## Sheet: Phenotype
								PM01								PM02
nr.	Sample Name	Tube number	Accession name	Ploidy level	Breeding status	Origin	Source	TM337	TM337	TM343	TM343	TM447	TM447	TM514	TM514	TM341	TM341	TM352	TM352	TM415	TM415	TM589	TM589	ID	POP
1	Tea_001	1	3574	diploid	mutant form	ɣ-mutant	Sochi field collection	135	141	46	46	147	147	255	255	186	194	105	105	248	248	97	97	3574	1	1	0	0	1	0	0	1	0	0	1	1	1	0	0	1	0	1	0	1	0	0	1	0	1
2	Tea_002	2	507	diploid	mutant form	ɣ-mutant	Sochi field collection	123	156	46	46	148	148	255	255	186	186	105	105	247	247	246	246	507	1	1	0	0	1	0	0	1	0	1	1	0	0	0	0	1	0	1	1	0	0	1	1	1	0
3	Tea_003	3	Karatum	aneuploid	cultivar	Sport mutation	Sochi field collection	135	156	46	46	148	148	255	255	186	186	105	111	244	248	213	249	Karatum	1	1	0	1	1	0	0	1	0	0	1	1	1	0	1	1	0	1	0	1	0	0	0	1	1
4	Tea_004	4	1467	aneuploid	mutant form	ɣ-mutant	Sochi field collection	135	135	46	46	153	153	255	255	194	194	111	111	247	247	213	213	1467	1	1	1	0	1	0	0	1	0	1	1	0	1	0	1	1	0	1	0	0	0	0	1	0	1
5	Tea_005	5	502	diploid	mutant form	ɣ-mutant ofKolkhida	Sochi field collection	135	153	46	46	153	153	255	255	194	194	105	111	247	247	218	238	502	1	1	0	0	1	0	0	1	0	0	1	0	1	0	0	1	0	1	0	0	0	0	1	1	0
6	Tea_006	6	527	diploid	mutant form	ɣ-mutant	Sochi field collection	135	138	46	46	138	208	255	255	186	194	105	111	246	248	218	218	527	1	1	1	0	1	0	0	1	0	1	1	0	1	0	1	1	0	1	0	1	0	0	0	0	0
7	Tea_007	7	Kubanskii	triploid	cultivar	Sport mutation	Sochi field collection	141	156	-9	-9	149	149	255	255	189	194	105	111	247	247	213	223	Kubanskii	1	1	0	1	1	0	0	1	1	1	1	0	1	0	0	1	0	0	1	1	0	0	0	0	1
8	Tea_008	8	582	diploid	mutant form	ɣ-mutant ofQimen	Sochi field collection	135	135	46	46	154	154	255	255	186	194	105	111	247	247	208	208	582	1	1	0	1	1	0	0	1	0	1	0	0	1	1	1	0	0	1	0	0	0	0	0	0	0
9	Tea_009	9	Kolkhida	diploid	cultivar	Clonal selection	Sochi field collection	135	135	46	46	148	148	255	255	194	194	105	111	248	248	223	249	Kolkhida	1	1	0	0	1	0	0	1	0	1	1	0	1	0	1	1	0	1	0	0	0	0	1	0	0
10	Tea_010	10	1292	triploid	mutant form	ɣ-mutant	Sochi field collection	135	141	46	46	148	148	255	255	194	194	105	111	247	247	213	213	1292	1	1	0	0	1	0	0	1	0	1	0	0	1	0	1	1	0	1	0	1	0	1	1	0	0
11	Tea_011	11	2264	aneuploid	mutant form	ɣ-mutant	Sochi field collection	135	141	46	46	147	154	255	255	186	194	105	105	248	248	249	249	2264	1	1	0	0	1	0	0	1	0	1	1	0	1	0	0	1	0	1	0	0	1	0	1	0	1
12	Tea_012	12	3509	triploid	mutant form	ɣ-mutant	Sochi field collection	129	135	51	80	147	147	255	255	186	186	105	105	248	248	123	249	3509	1	1	1	0	0	0	0	1	0	1	1	0	0	1	0	1	0	1	0	0	1	1	1	0	1
13	Tea_013	13	3986	diploid	mutant form	ɣ-mutant	Sochi field collection	135	135	80	80	154	154	255	255	-9	-9	86	95	247	247	208	246	3986	1	1	0	1	1	0	0	1	0	1	1	0	0	0	0	1	0	1	0	0	0	0	0	1	0
14	Tea_014	14	3823	aneuploid	mutant form	ɣ-mutant	Sochi field collection	135	138	46	46	138	138	255	255	186	186	105	111	248	248	213	213
15	Tea_015	15	3180	aneuploid	mutant form	ɣ-mutant	Sochi field collection	135	135	46	46	-9	-9	255	255	186	194	105	111	248	248	213	249
16	Tea_016	16	1018	diploid	mutant form	ɣ-mutant	Sochi field collection	129	135	46	46	-9	-9	255	255	186	186	105	105	248	248	223	249	1018	1	1	1	0	0	0	0	1	0	1	1	0	0	1	0	1	0	1	0	1	0	0	1	0	0
17	Tea_017	17	855	diploid	mutant form	ɣ-mutant	Sochi field collection	135	135	63	68	148	148	255	272	194	194	105	111	246	248	213	213	855	1	1	0	1	0	0	0	1	1	1	1	0	0	1	0	0	0	1	0	0	0	0	1	0	0
18	Tea_018	18	619	tetraploid	mutant form	ɣ-mutant	Sochi field collection	135	135	46	66	154	154	255	255	186	186	105	111	248	248	208	249	619	1	1	0	0	1	0	0	1	0	1	0	0	1	0	0	1	0	0	0	0	0	0	1	0	0
19	Tea_019	19	321	triploid	mutant form	ɣ-mutant	Sochi field collection	135	138	46	80	148	148	255	255	186	194	105	111	248	248	249	249	321	1	1	0	0	1	0	0	1	0	0	1	0	0	0	1	1	0	1	0	0	0	0	1	0	1
20	Tea_020	20	Sochi	diploid	cultivar	clonal selection	Sochi field collection	135	138	46	46	148	150	255	255	186	190	105	111	245	245	213	233	Sochi	1	1	0	0	1	1	0	1	0	0	1	0	1	1	0	1	0	1	0	0	0	0	1	0	1
21	Tea_021	21	Quimen	diploid	cultivar	clonal selection	Sochi field collection	138	156	46	46	154	154	255	255	186	186	105	111	248	248	208	213
22	Tea_022	22	Quimen pH tolerant 1	diploid	breeding line	clonal selection	Sochi field collection	138	138	46	46	154	154	255	255	186	194	111	117	244	248	213	233
23	Tea_023	23	Quimen pH tolerant 3	diploid	breeding line	clonal selection	Sochi field collection	138	156	46	46	148	148	255	255	190	194	105	111	244	248	211	233
24	Tea_024	24	Georgian population	diploid	breeding line	clonal selection	Sochi field collection	135	141	46	70	154	154	255	255	186	189	105	117	244	247	218	218
25	Tea_025	25	Quimen	diploid	cultivar	clonal selection	Tuapse field collection	135	138	46	46	154	154	255	255	194	194	105	105	244	247	208	233
26	Tea_026	26	Mediumleaf	diploid	breeding line	clonal selection	Tuapse field collection	135	138	46	51	147	148	255	255	186	189	105	111	244	248	208	228
27	Tea_027	27	Gruzinskii 7	diploid	cultivar	controlled hybridization	Tuapse field collection	135	138	46	80	123	147	261	261	194	196	105	111	244	248	249	249
28	Tea_028	28	Gruzinskii 8	diploid	cultivar	controlled hybridization	Tuapse field collection	129	135	46	46	154	154	255	255	186	194	105	111	244	247	208	249
29	Tea_029	29	Krasnodarskii 1	diploid	cultivar	clonal selection	Tuapse field collection	135	135	46	80	154	154	255	255	186	194	105	111	248	248	208	249
30	Tea_030	30	Krasnodarskii 2	diploid	cultivar	clonal selection	Tuapse field collection	135	135	46	46	154	154	255	255	-9	-9	86	95	248	248	208	228
31	Tea_031	31	Krasnodarskii 3	diploid	cultivar	clonal selection	Tuapse field collection	135	165	46	46	148	148	255	255	186	194	105	105	249	253	208	208
32	Tea_032	32	Leftraw	diploid	breeding line	unknown	Tuapse field collection	127	141	46	46	154	154	255	255	186	194	111	111	247	247	208	218
33	Tea_033	33	Quimen pH tolerant 2	diploid	breeding line	clonal selection	Sochi field collection	135	135	46	80	154	154	255	255	190	190	111	111	247	266	208	213
34	Tea_034	34	Quimen pH tolerant	diploid	breeding line	clonal selection	Sochi field collection	135	138	46	80	154	154	255	261	194	194	111	111	248	248	208	213
35	Tea_035	35	Zmeyka clone	diploid	breeding line	clonal selection	Sochi field collection	135	138	46	46	154	154	255	255	186	186	105	111	247	247	213	218
36	Tea_036	36	Gruzinskii79-79	diploid	cultivar	controlled hybridization	Sochi field collection	135	135	46	103	148	154	255	255	189	190	111	111	244	247	208	228
37	Tea_037	37	121	diploid	breeding line	clonal selection	Sochi field collection	135	135	46	46	148	150	255	255	186	194	105	111	248	248	213	233	121	1	1	1	0	1	0	0	1	0	1	1	0	1	0	1	1	0	1	0	1	0	0	1	1	1
38	Tea_038	38	19	diploid	breeding line	clonal selection	Sochi field collection	135	156	46	46	154	154	256	256	186	194	105	105	248	248	213	249	19	1	1	1	0	1	0	0	1	1	1	1	1	1	0	0	1	0	1	0	1	0	0	1	1	1
39	Tea_039	39	36	diploid	breeding line	clonal selection	Sochi field collection	135	177	47	103	148	148	255	255	194	194	111	117	244	248	244	249	36	1	1	0	1	1	0	0	1	0	1	0	1	1	0	0	1	1	0	0	1	0	0	0	1	0
40	Tea_040	40	50	triploid	breeding line	clonal selection	Sochi field collection	135	156	46	46	154	154	255	255	194	194	105	111	244	244	208	213	50	1	1	0	0	0	0	0	1	0	0	1	0	0	1	0	1	0	1	0	1	0	0	1	1	0
41	Tea_041	41	52		breeding line	unknown	Sochi field collection	129	138	46	46	148	148	255	255	194	194	105	111	240	248	213	213
42	Tea_042	42	53	aneuploid	breeding line	clonal selection	Sochi field collection	129	138	46	63	148	154	255	255	194	194	105	111	240	248	213	213	53	1	1	1	0	1	0	0	1	0	1	1	1	1	0	0	1	0	1	0	1	0	1	0	0	1
43	Tea_043	43	55		breeding line	unknown	Sochi field collection	135	135	46	80	154	154	255	255	186	194	111	111	248	248	218	218
44	Tea_044	44	56	triploid	breeding line	clonal selection	Sochi field collection	135	177	46	46	154	154	255	255	194	194	105	111	248	248	213	213	56	1	1	0	1	1	0	0	1	0	1	1	1	1	0	0	1	0	1	0	1	0	0	0	0	1
45	Tea_045	45	57	diploid	breeding line	clonal selection	Sochi field collection	135	177	46	46	148	154	255	255	194	194	111	117	244	248	223	223	57	1	1	1	0	1	0	0	1	1	1	1	1	1	0	1	1	0	1	0	1	0	0	0	0	1
46	Tea_046	46	62	aneuploid	breeding line	clonal selection	Sochi field collection	129	135	46	80	154	154	255	255	183	186	111	111	248	248	-9	-9	62	1	1	0	1	1	0	0	1	0	1	1	1	1	0	0	1	0	1	0	1	0	0	0	0	1
47	Tea_047	47	69	diploid	breeding line	clonal selection	Sochi field collection	135	156	80	80	148	148	255	255	186	186	105	105	248	248	218	218	69	1	1	0	1	1	0	0	1	0	0	1	0	1	0	0	1	0	1	0	0	0	0	0	0	0
48	Tea_048	48	125	diploid	breeding line	clonal selection	Sochi field collection	135	156	46	46	148	148	255	255	186	194	111	117	248	248	228	249	125	1	1	0	1	1	0	0	1	0	0	1	1	1	0	1	1	0	1	0	0	0	0	1	0	0
49	Tea_049	49	Gruzinskii 15	diploid	cultivar	controlled hybridization	Sochi field collection	135	135	46	80	149	154	242	255	194	196	111	111	244	248	213	233
50	Tea_050	50	13-02	diploid	breeding line	free pollination hybrid	Sochi field collection	127	135	46	46	154	154	255	255	183	194	111	111	240	240	208	213
51	Tea_051	51	13-06	diploid	breeding line	free pollination hybrid	Sochi field collection	135	183	46	46	154	154	255	255	186	189	111	117	247	248	208	208
52	Tea_052	52	13-13	diploid	breeding line	free pollination hybrid	Sochi field collection	135	138	46	46	147	147	255	255	194	194	105	111	247	248	208	213
53	Tea_053	53	13-01	diploid	breeding line	free pollination hybrid	Sochi field collection	127	135	46	80	154	154	255	255	183	194	111	111	240	240	208	213
54	Tea_054	54	13-04	diploid	breeding line	free pollination hybrid	Sochi field collection	135	138	46	46	148	148	255	255	194	194	105	111	248	249	208	228
55	Tea_055	55	13-30	diploid	breeding line	free pollination hybrid	Sochi field collection	135	156	46	80	154	154	255	255	189	194	111	117	244	247	208	208
56	Tea_056	56	13-31	diploid	breeding line	free pollination hybrid	Sochi field collection	138	141	46	46	153	153	255	255	189	194	105	111	247	247	208	213
57	Tea_057	57	13-29	diploid	breeding line	free pollination hybrid	Sochi field collection	135	135	46	46	148	148	255	255	186	186	105	111	244	248	208	218
58	Tea_058	58	13-11	diploid	breeding line	free pollination hybrid	Sochi field collection	135	141	46	46	154	154	255	255	194	199	111	111	244	251	208	228
59	Tea_059	59	13-15	diploid	breeding line	free pollination hybrid	Sochi field collection	127	129	46	46	154	154	255	255	196	196	111	111	246	249	208	228
60	Tea_060	60	13-03	diploid	breeding line	free pollination hybrid	Sochi field collection	135	141	46	46	154	154	255	275	186	191	95	95	247	247	97	97
61	Tea_061	61	13-18	diploid	breeding line	free pollination hybrid	Sochi field collection	141	144	46	46	154	154	255	255	186	189	105	111	248	248	-9	-9
62	Tea_062	62	13-26	diploid	breeding line	free pollination hybrid	Sochi field collection	135	141	46	80	154	154	255	255	194	199	105	111	244	247	208	213
63	Tea_063	63	13-05	diploid	breeding line	free pollination hybrid	Sochi field collection	135	135	46	63	148	148	255	255	194	194	111	111	247	251	208	208
64	Tea_064	64	13-14	diploid	breeding line	free pollination hybrid	Sochi field collection	135	138	46	46	138	138	255	255	189	194	105	111	244	247	-9	-9
65	Tea_065	65	13-22	diploid	breeding line	free pollination hybrid	Sochi field collection	129	153	46	46	149	149	255	255	186	186	111	117	247	247	208	218
66	Tea_066	66	13-23	diploid	breeding line	free pollination hybrid	Sochi field collection	127	135	46	46	154	154	255	255	186	194	105	111	247	247	-9	-9
67	Tea_067	67	13-24	diploid	breeding line	free pollination hybrid	Sochi field collection	135	135	46	63	148	148	255	255	194	194	111	111	247	251	208	228
68	Tea_068	68	13-25	diploid	breeding line	free pollination hybrid	Sochi field collection	135	138	46	46	154	154	255	255	186	190	105	105	247	247	208	218
69	Tea_069	69	13-17	diploid	breeding line	free pollination hybrid	Sochi field collection	135	135	46	46	154	154	255	255	186	194	111	111	247	249	208	228
70	Tea_070	70	13-27	diploid	breeding line	free pollination hybrid	Sochi field collection	133	138	46	80	154	154	255	255	-9	-9	95	108	244	247	213	218
71	Tea_071	71	13-16	diploid	breeding line	free pollination hybrid	Sochi field collection	153	183	46	46	154	154	255	255	194	194	105	111	246	248	218	218
72	Tea_072	72	13-09	diploid	breeding line	free pollination hybrid	Sochi field collection	138	138	46	46	154	154	255	255	189	194	111	117	247	247	213	218
73	Tea_073	73	13-20	diploid	breeding line	free pollination hybrid	Sochi field collection	135	135	46	46	148	148	255	255	194	194	111	111	247	251	208	208
74	Tea_074	74	13-08	diploid	breeding line	free pollination hybrid	Sochi field collection	141	141	46	75	154	154	255	255	186	194	105	105	246	247	208	213
75	Tea_075	75	13-32	diploid	breeding line	free pollination hybrid	Sochi field collection	138	138	46	46	148	148	255	255	194	194	105	105	248	260	211	211
76	Tea_076	76	13-21	diploid	breeding line	free pollination hybrid	Sochi field collection	135	141	46	46	153	153	255	255	194	199	111	111	244	244	208	218
77	Tea_077	77	13-28	diploid	breeding line	free pollination hybrid	Sochi field collection	135	156	46	46	148	149	255	255	194	194	111	117	247	253	213	233
78	Tea_078	78	13-12	diploid	breeding line	free pollination hybrid	Sochi field collection	153	153	46	46	148	148	255	255	191	191	86	95	249	249	208	228
79	Tea_079	79	13-19	diploid	breeding line	free pollination hybrid	Sochi field collection	135	138	46	46	148	148	255	255	189	189	105	105	247	247	208	228
80	Tea_080	80	13-10	diploid	breeding line	free pollination hybrid	Sochi field collection	135	138	46	66	154	154	255	255	186	190	105	105	247	248	208	218
81	Tea_081	81	13-07	diploid	breeding line	free pollination hybrid	Sochi field collection	135	141	46	46	153	153	255	255	194	199	111	111	244	244	208	218
82	Tea_082	82	157	unknown	breeding line	unknown	Sochi field collection	135	135	46	46	148	154	255	255	186	194	105	111	248	248	249	249
83	Tea_084	84	501	triploid	mutant form	ɣ-mutant	Sochi field collection	135	135	46	46	148	148	255	255	186	186	111	117	247	250	246	246	501	1	1	0	0	1	0	0	1	0	1	1	1	1	0	1	1	0	1	0	0	0	0	0	0	1
84	Tea_086	86	1326	triploid	mutant form	ɣ-mutant	Sochi field collection	123	135	46	46	148	149	255	255	186	186	86	95	245	248	249	249	1326	1	1	1	0	0	1	0	1	1	1	0	0	1	1	0	1	0	1	0	0	0	0	0	0	1
85	Tea_087	87	Adygeiskii 1	diploid	breeding line	clonal selection	Maikop field collection	141	156	46	46	154	154	255	255	195	195	95	108	246	248	211	211
86	Tea_088	88	Adygeiskii 2	diploid	breeding line	clonal selection	Maikop field collection	135	135	-9	-9	155	155	249	255	194	194	111	117	248	248	208	228
87	Tea_089	89	Adygeiskii 3	diploid	breeding line	clonal selection	Maikop field collection	135	138	46	63	138	148	255	255	186	186	111	111	247	247	208	208
88	Tea_090	90	Adygeiskii 4	diploid	breeding line	clonal selection	Maikop field collection	135	141	46	46	155	155	255	255	183	189	111	111	246	246	213	233
89	Tea_091	91	35	diploid	breeding line	clonal selection	Sochi field collection	138	156	46	46	154	154	255	255	186	186	105	117	244	244	208	228	35	1	1	0	1	0	1	0	1	0	0	1	0	1	0	0	1	1	1	0	1	0	1	0	1	0
90	Tea_092	92	Adygeiskii 5	diploid	breeding line	clonal selection	Maikop field collection	135	135	46	46	148	155	255	255	183	194	105	117	247	247	213	218
91	Tea_093	93	551	diploid	mutant form	ɣ-mutant	Sochi field collection	135	135	46	46	154	154	255	255	186	186	105	105	246	247	213	233	551	1	1	0	1	0	0	0	1	0	1	1	0	1	1	0	1	0	1	0	0	1	0	1	0	1
92	Tea_094	94	316	diploid	mutant form	ɣ-mutant ofQimen	Sochi field collection	135	135	46	46	154	154	255	255	186	194	111	111	244	248	-9	-9	316	1	1	0	0	1	0	0	1	0	1	1	0	1	0	1	1	0	1	0	0	0	0	1	0	0
93	Tea_095	95	837	diploid	mutant form	ɣ-mutant	Sochi field collection	135	156	46	46	154	154	249	255	183	194	105	111	247	248	211	211	837	1	1	0	1	0	1	0	1	1	1	0	0	0	0	0	1	0	1	0	1	1	0	1	0	1
94	Tea_096	96	4605	diploid	mutant form	ɣ-mutant	Sochi field collection	135	135	46	46	138	138	249	255	190	194	105	105	247	248	213	233	4605	1	1	0	0	1	0	0	1	1	1	0	0	0	0	0	0	0	1	0	0	0	1	1	1	0
95	Tea_097	97	2697	aneuploid	mutant form	ɣ-mutant ofQimen	Sochi field collection	135	135	46	46	148	148	255	255	194	194	105	111	247	251	213	233	2697	1	1	0	1	1	0	0	1	1	1	1	1	1	0	0	1	0	1	0	0	0	0	1	0	0
96	Tea_098	98	658	unknown	mutant form	ɣ-mutant	Sochi field collection	135	156	46	46	149	149	255	255	194	194	111	117	248	248	208	228
97	Tea_099	99	1405	diploid	mutant form	ɣ-mutant	Sochi field collection	135	135	53	53	135	148	255	255	185	193	105	105	248	249	249	249	1405	1	1	0	1	1	0	0	1	0	0	1	0	1	0	0	1	0	1	0	0	0	0	1	0	1
98	Tea_100	100	1877	diploid	mutant form	ɣ-mutant	Sochi field collection	135	135	53	53	135	148	255	255	186	194	105	111	248	248	218	249	1877	1	1	0	1	1	0	1	1	0	0	1	0	1	0	1	1	0	1	0	0	0	0	0	0	0
99	Tea_101	101	1385	diploid	mutant form	ɣ-mutant	Sochi field collection	129	135	53	90	147	156	255	255	186	186	105	105	248	248	249	249	1385	1	1	0	0	1	0	0	1	0	0	0	0	1	0	0	1	0	1	0	0	0	0	0	0	0
100	Tea_102	102	536	diploid	mutant form	ɣ-mutant	Sochi field collection	135	135	53	103	148	148	255	255	186	194	111	111	248	248	249	249	536	1	1	0	1	1	0	0	1	1	0	1	0	0	0	0	1	0	1	0	0	0	1	0	0	1
101	Tea_103	103	1102	triploid	mutant form	ɣ-mutant	Sochi field collection	135	135	53	53	148	154	255	255	186	194	105	111	248	248	249	249	1102	1	1	0	0	1	0	0	1	1	0	1	0	1	0	1	1	0	1	0	0	0	0	0	0	0
102	Tea_104	104	1484	aneuploid	mutant form	ɣ-mutant	Sochi field collection	123	138	53	53	138	147	255	255	194	194	105	105	247	248	249	249	1484	1	1	0	0	1	0	0	1	1	0	1	0	1	0	0	1	0	1	0	1	1	1	0	0	0
103	Tea_105	105	212	triploid	breeding line	clonal selection	Sochi field collection	135	177	53	103	135	135	255	255	194	194	111	117	244	248	208	213	212	1	1	0	0	1	0	0	1	1	1	1	0	1	0	1	1	1	0	0	0	0	1	0	1	0
104	Tea_106	106	257	diploid	breeding line	clonal selection	Sochi field collection	138	138	46	50	138	149	255	255	186	188	105	111	246	246	208	213
105	Tea_107	107	1476	unknown	mutant form	ɣ-mutant	Sochi field collection	135	135	53	53	135	148	255	255	186	193	111	111	248	248	249	249
106	Tea_108	108	121.11	unknown	breeding line	unknown	Sochi field collection	138	138	100	100	154	154	242	255	188	194	105	111	247	247	208	213
[truncated: 164 more columns]

## Sheet: ANOVA_HID
	Category	LS mean	Standard error	Lower bound (95%)	Upper bound (95%)
	1018	1.06106	0.00331896	1.0545	1.06762
	1102	1.10191	0.00331896	1.09534	1.10847
	121	1.06733	0.00331896	1.06077	1.0739
	125	1.07521	0.00331896	1.06865	1.08178
	1292	1.07525	0.00331896	1.06868	1.08181
	1385	1.06164	0.00331896	1.05508	1.06821
	1467	1.06247	0.00331896	1.05591	1.06903
	1476	1.07372	0.00331896	1.06715	1.08028
	157	1.07329	0.00331896	1.06672	1.07985
	1877	1.0687	0.00331896	1.06214	1.07526
	212	1.0727	0.00331896	1.06613	1.07926
	2264	1.06583	0.00331896	1.05927	1.07239
	2697	1.08181	0.00331896	1.07525	1.08837
	316	1.07787	0.00331896	1.07131	1.08444
	321	1.08135	0.00234686	1.07671	1.08599
	3509	1.07038	0.00331896	1.06382	1.07694
	3574	1.07713	0.00331896	1.07057	1.08369
	3823	1.08263	0.00331896	1.07607	1.08919
	3986	1.07081	0.00331896	1.06425	1.07738
	4605	1.05974	0.00331896	1.05317	1.0663
	501	1.06266	0.00331896	1.0561	1.06923
	502	1.06851	0.00331896	1.06194	1.07507
	507	1.06196	0.00331896	1.0554	1.06853
	527	1.05732	0.00331896	1.05076	1.06388
	536	1.07231	0.00331896	1.06575	1.07888
	551	1.07087	0.00331896	1.06431	1.07743
	582	1.07347	0.00331896	1.06691	1.08003
	619	1.07826	0.00331896	1.0717	1.08482
	658	1.06408	0.00331896	1.05752	1.07064
	837	1.06932	0.00331896	1.06276	1.07589
	Karatum	1.06926	0.00331896	1.0627	1.07583
	Kolkhida	1.069	0.00331896	1.06244	1.07556
	Kuban	1.0634	0.00331896	1.05683	1.06996

## Sheet: ANOVA_HID1
	Category	LS mean	Standard error	Lower bound (95%)	Upper bound (95%)
	1018	1.79273	0.0465388	1.70071	1.88476
	1102	1.73035	0.0465388	1.63833	1.82238
	121	2.13447	0.0465388	2.04244	2.2265
	125	1.68076	0.0465388	1.58873	1.77279
	1292	1.7007	0.0465388	1.60867	1.79273
	1385	1.65813	0.0465388	1.5661	1.75016
	1467	1.55613	0.0465388	1.4641	1.64816
	1476	1.95498	0.0465388	1.86296	2.04701
	157	1.95303	0.0465388	1.861	2.04506
	1877	1.63249	0.0465388	1.54046	1.72452
	212	1.8501	0.0465388	1.75807	1.94213
	2264	1.8176	0.0465388	1.72557	1.90963
	2697	1.94783	0.0465388	1.85581	2.03986
	316	1.83362	0.0465388	1.74159	1.92564
	321	1.91499	0.0329079	1.84992	1.98006
	3509	1.93102	0.0465388	1.83899	2.02304
	3574	1.78659	0.0465388	1.69457	1.87862
	3823	1.68911	0.0465388	1.59708	1.78114
	3986	1.5989	0.0465388	1.50688	1.69093
	4605	2.00588	0.0465388	1.91386	2.09791
	501	1.66389	0.0465388	1.57186	1.75592
	502	1.90842	0.0465388	1.81639	2.00045
	507	1.39667	0.0465388	1.30464	1.4887
	527	1.63066	0.0465388	1.53863	1.72269
	536	1.70283	0.0465388	1.6108	1.79486
	551	1.67407	0.0465388	1.58204	1.76609
	582	1.64732	0.0465388	1.5553	1.73935
	619	1.91078	0.0465388	1.81876	2.00281
	658	2.07196	0.0465388	1.97993	2.16398
	837	1.89229	0.0465388	1.80026	1.98431
	Karatum	1.82926	0.0465388	1.73723	1.92129
	Kolkhida	1.60007	0.0465388	1.50804	1.69209
	Kuban	1.79284	0.0465388	1.70081	1.88487

## Sheet: ANOVA_HID2
	Category	LS mean	Standard error	Lower bound (95%)	Upper bound (95%)
	1018	-0.0671743	0.00447025	-0.0760139	-0.0583347
	1102	-0.062039	0.00447025	-0.0708786	-0.0531993
	121	-0.102371	0.00447025	-0.11121	-0.0935312
	125	-0.0586717	0.00447025	-0.0675113	-0.0498321
	1292	-0.0553015	0.00447025	-0.0641411	-0.0464619
	1385	-0.0554637	0.00447025	-0.0643033	-0.0466241
	1467	-0.0445969	0.00447025	-0.0534366	-0.0357573
	1476	-0.0779527	0.00447025	-0.0867923	-0.0691131
	157	-0.0870243	0.00447025	-0.0958639	-0.0781846
	1877	-0.052389	0.00447025	-0.0612286	-0.0435494
	212	-0.0716528	0.00447025	-0.0804924	-0.0628132
	2264	-0.0692552	0.00447025	-0.0780948	-0.0604156
	2697	-0.0812552	0.00447025	-0.0900948	-0.0724156
	316	-0.0696994	0.00447025	-0.078539	-0.0608598
	321	-0.0794048	0.00316095	-0.0856553	-0.0731542
	3509	-0.0816174	0.00447025	-0.090457	-0.0727777
	3574	-0.0658153	0.00447025	-0.0746549	-0.0569757
	3823	-0.0575083	0.00447025	-0.0663479	-0.0486687
	3986	-0.0447188	0.00447025	-0.0535584	-0.0358791
	4605	-0.093674	0.00447025	-0.102514	-0.0848344
	501	-0.0530428	0.00447025	-0.0618825	-0.0442032
	502	-0.0795909	0.00447025	-0.0884306	-0.0707513
	507	-0.0295475	0.00447025	-0.0383872	-0.0207079
	527	-0.0492097	0.00447025	-0.0580493	-0.0403701
	536	-0.0597426	0.00447025	-0.0685822	-0.0509029
	551	-0.053304	0.00447025	-0.0621436	-0.0444644
	582	-0.0521939	0.00447025	-0.0610335	-0.0433543
	619	-0.0801268	0.00447025	-0.0889664	-0.0712872
	658	-0.0970996	0.00447025	-0.105939	-0.08826
	837	-0.0820808	0.00447025	-0.0909204	-0.0732412
	Karatum	-0.0727222	0.00447025	-0.0815618	-0.0638826
	Kolkhida	-0.0477221	0.00447025	-0.0565617	-0.0388825
	Kuban	-0.0615548	0.00447025	-0.0703944	-0.0527151

## Sheet: ANOVA_HID3
	Category	LS mean	Standard error	Lower bound (95%)	Upper bound (95%)
	1018	-0.062869	0.00402222	-0.0708227	-0.0549154
	1102	-0.058394	0.00402222	-0.0663476	-0.0504403
	121	-0.0942622	0.00402222	-0.102216	-0.0863085
	125	-0.0554563	0.00402222	-0.06341	-0.0475026
	1292	-0.0522031	0.00402222	-0.0601567	-0.0442494
	1385	-0.052447	0.00402222	-0.0604006	-0.0444933
	1467	-0.0425352	0.00402222	-0.0504889	-0.0345816
	1476	-0.0723342	0.00402222	-0.0802879	-0.0643806
	157	-0.0809715	0.00402222	-0.0889252	-0.0730178
	1877	-0.0495853	0.00402222	-0.057539	-0.0416317
	212	-0.0669804	0.00402222	-0.074934	-0.0590267
	2264	-0.0647386	0.00402222	-0.0726923	-0.0567849
	2697	-0.0753766	0.00402222	-0.0833303	-0.0674229
	316	-0.0652815	0.00402222	-0.0732352	-0.0573279
	321	-0.0739106	0.00284414	-0.0795347	-0.0682866
	3509	-0.0758257	0.00402222	-0.0837794	-0.067872
	3574	-0.0615155	0.00402222	-0.0694692	-0.0535619
	3823	-0.0543365	0.00402222	-0.0622902	-0.0463829
	3986	-0.0424994	0.00402222	-0.0504531	-0.0345458
	4605	-0.0869825	0.00402222	-0.0949361	-0.0790288
	501	-0.0502412	0.00402222	-0.0581949	-0.0422876
	502	-0.0741509	0.00402222	-0.0821046	-0.0661973
	507	-0.0284859	0.00402222	-0.0364395	-0.0205322
	527	-0.0466118	0.00402222	-0.0545654	-0.0386581
	536	-0.0565633	0.00402222	-0.064517	-0.0486096
	551	-0.050476	0.00402222	-0.0584297	-0.0425223
	582	-0.0494678	0.00402222	-0.0574215	-0.0415141
	619	-0.0746365	0.00402222	-0.0825902	-0.0666829
	658	-0.0897359	0.00402222	-0.0976895	-0.0817822
	837	-0.0765857	0.00402222	-0.0845394	-0.0686321
	Karatum	-0.0680563	0.00402222	-0.0760099	-0.0601026
	Kolkhida	-0.045283	0.00402222	-0.0532366	-0.0373293
	Kuban	-0.0576439	0.00402222	-0.0655976	-0.0496902

## Sheet: ANOVA_HID4
	Category	LS mean	Standard error	Lower bound (95%)	Upper bound (95%)
	1018	1.33166	0.0174558	1.29714	1.36618
	1102	1.3181	0.0174558	1.28358	1.35262
	121	1.45347	0.0174558	1.41895	1.48798
	125	1.28799	0.0174558	1.25347	1.3225
	1292	1.28589	0.0174558	1.25137	1.3204
	1385	1.28695	0.0174558	1.25243	1.32147
	1467	1.2323	0.0174558	1.19778	1.26682
	1476	1.38661	0.0174558	1.3521	1.42113
	157	1.39464	0.0174558	1.36012	1.42916
	1877	1.2768	0.0174558	1.24228	1.31132
	212	1.35308	0.0174558	1.31856	1.3876
	2264	1.34153	0.0174558	1.30701	1.37605
	2697	1.38667	0.0174558	1.35215	1.42118
	316	1.33721	0.0174558	1.30269	1.37172
	321	1.37639	0.0123431	1.35199	1.4008
	3509	1.38256	0.0174558	1.34804	1.41708
	3574	1.32573	0.0174558	1.29121	1.36025
	3823	1.2939	0.0174558	1.25939	1.32842
	3986	1.24242	0.0174558	1.2079	1.27693
	4605	1.41611	0.0174558	1.38159	1.45063
	501	1.27656	0.0174558	1.24204	1.31108
	502	1.37863	0.0174558	1.34412	1.41315
	507	1.17223	0.0174558	1.13771	1.20675
	527	1.2627	0.0174558	1.22819	1.29722
	536	1.29328	0.0174558	1.25877	1.3278
	551	1.27675	0.0174558	1.24223	1.31127
	582	1.2668	0.0174558	1.23228	1.30132
	619	1.37755	0.0174558	1.34303	1.41207
	658	1.43106	0.0174558	1.39654	1.46557
	837	1.38032	0.0174558	1.3458	1.41484
	Karatum	1.34246	0.0174558	1.30794	1.37697
	Kolkhida	1.25396	0.0174558	1.21944	1.28848
	Kuban	1.32256	0.0174558	1.28804	1.35708

## Sheet: ANOVA_HID5
	Category	LS mean	Standard error	Lower bound (95%)	Upper bound (95%)
	1018	27.1557	1.96694	23.2663	31.0452
	1102	28.6269	1.96694	24.7374	32.5164
	121	21.6387	1.96694	17.7492	25.5281
	125	30.494	1.96694	26.6045	34.3835
	1292	33.5869	1.96694	29.6974	37.4764
	1385	32.3107	1.96694	28.4212	36.2001
	1467	38.7811	1.96694	34.8916	42.6706
	1476	25.8843	1.96694	21.9948	29.7738
	157	25.7727	1.96694	21.8832	29.6622
	1877	34.7464	1.96694	30.8569	38.6359
	212	26.4831	1.96694	22.5936	30.3726
	2264	29.5436	1.96694	25.6541	33.4331
	2697	25.593	1.96694	21.7035	29.4825
	316	28.9395	1.96694	25.05	32.829
	321	22.783	1.39084	20.0328	25.5333
	3509	22.4891	1.96694	18.5996	26.3785
	3574	31.0638	1.96694	27.1743	34.9533
	3823	37.2375	1.96694	33.348	41.127
	3986	37.9076	1.96694	34.0182	41.7971
	4605	21.7032	1.96694	17.8137	25.5927
	501	34.8508	1.96694	30.9614	38.7403
	502	28.3593	1.96694	24.4698	32.2487
	507	41.3555	1.96694	37.4661	45.245
	527	28.7881	1.96694	24.8986	32.6775
	536	27.9204	1.96694	24.0309	31.8099
	551	33.4582	1.96694	29.5687	37.3477
	582	33.3041	1.96694	29.4146	37.1935
	619	24.2309	1.96694	20.3414	28.1204
	658	24.1518	1.96694	20.2623	28.0413
	837	26.8422	1.96694	22.9527	30.7317
	Karatum	32.5916	1.96694	28.7021	36.4811
	Kolkhida	35.4341	1.96694	31.5446	39.3236
	Kuban	25.196	1.96694	21.3065	29.0855

## Sheet: ANOVA_HID6
	Category	LS mean	Standard error	Lower bound (95%)	Upper bound (95%)
	1018	2537.44	61.3122	2416.2	2658.69
	1102	2652.47	61.3122	2531.22	2773.71
	121	2699.32	61.3122	2578.07	2820.56
	125	2824.14	61.3122	2702.9	2945.38
	1292	2717.01	61.3122	2595.77	2838.25
	1385	2636.8	61.3122	2515.56	2758.04
	1467	2749.63	61.3122	2628.39	2870.87
	1476	2789.57	61.3122	2668.33	2910.81
	157	2928.31	61.3122	2807.07	3049.55
	1877	2767.42	61.3122	2646.18	2888.66
	212	2601.65	61.3122	2480.41	2722.89
	2264	2755.98	61.3122	2634.73	2877.22
	2697	2728.26	61.3122	2607.02	2849.5
	316	2809.92	61.3122	2688.68	2931.16
	321	2605.62	43.3543	2519.88	2691.35
	3509	2416.25	61.3122	2295.01	2537.49
	3574	2699.49	61.3122	2578.25	2820.73
	3823	2906.56	61.3122	2785.32	3027.81
	3986	2859.04	61.3122	2737.8	2980.28
	4605	2509.95	61.3122	2388.71	2631.19
	501	2770.31	61.3122	2649.07	2891.55
	502	2915.33	61.3122	2794.09	3036.57
	507	2619.21	61.3122	2497.97	2740.45
	527	2455.71	61.3122	2334.47	2576.95
	536	2550.54	61.3122	2429.3	2671.78
	551	2732.57	61.3122	2611.33	2853.82
	582	2821.79	61.3122	2700.55	2943.03
	619	2653.45	61.3122	2532.21	2774.69
	658	2600.48	61.3122	2479.24	2721.72
	837	2830.65	61.3122	2709.41	2951.89
	Karatum	2854.25	61.3122	2733.01	2975.49
	Kolkhida	2679.45	61.3122	2558.21	2800.69
	Kuban	2632.1	61.3122	2510.86	2753.34

## Sheet: ANOVA_HID7
	Category	LS mean	Standard error	Lower bound (95%)	Upper bound (95%)
	1018	0.698012	0.0781899	0.543397	0.852627
	1102	0.727409	0.0781899	0.572794	0.882024
	121	0.597921	0.0781899	0.443306	0.752536
	125	0.596816	0.0781899	0.442201	0.751431
	1292	0.631233	0.0781899	0.476618	0.785848
	1385	0.66934	0.0781899	0.514725	0.823955
	1467	0.63561	0.0781899	0.480995	0.790225
	1476	0.384423	0.0781899	0.229808	0.539039
	157	0.601642	0.0781899	0.447027	0.756257
	1877	0.742248	0.0781899	0.587633	0.896863
	212	0.37765	0.0781899	0.223035	0.532265
	2264	0.574023	0.0781899	0.419408	0.728638
	2697	0.386784	0.0781899	0.232169	0.541399
	316	0.631613	0.0781899	0.476998	0.786228
	321	0.414483	0.0552886	0.305154	0.523813
	3509	0.59422	0.0781899	0.439605	0.748835
	3574	0.562741	0.0781899	0.408126	0.717356
	3823	0.521414	0.0781899	0.366799	0.67603
	3986	0.637635	0.0781899	0.48302	0.79225
	4605	0.560477	0.0781899	0.405862	0.715092
	501	0.651616	0.0781899	0.497001	0.806231
	502	0.467445	0.0781899	0.31283	0.62206
	507	0.564263	0.0781899	0.409648	0.718878
	527	0.297152	0.0781899	0.142536	0.451767
	536	0.632582	0.0781899	0.477967	0.787197
	551	0.403683	0.0781899	0.249068	0.558298
	582	0.59927	0.0781899	0.444655	0.753885
	619	0.463012	0.0781899	0.308397	0.617627
	658	0.652714	0.0781899	0.498099	0.807329
	837	0.479764	0.0781899	0.325149	0.634379
	Karatum	0.637982	0.0781899	0.483367	0.792597
	Kolkhida	0.587663	0.0781899	0.433047	0.742278
	Kuban	0.379442	0.0781899	0.224827	0.534057

[truncated: 23 more sheets: ANOVA_HID8, ANOVA_HID9, ANOVA_HID10, ANOVA_HID11, ANOVA_HID12, ANOVA_HID13, ANOVA_HID14, ANOVA_HID15, ANOVA_HID16, ANOVA_HID17, ANOVA_HID18, ANOVA_HID19, ANOVA_HID20, ANOVA_HID21, ANOVA_HID22, ANOVA_HID23, ANOVA_HID24, ANOVA_HID25, ANOVA_HID26, ANOVA_HID27 …]
